# Supplementary material for: Cytoplasmic sequestering of a fungal stress-activated MAPK in response to a host plant phenolic acid
Source: PLoS Pathog. 2025 Oct 30;21(10):e1013620. doi: 10.1371/journal.ppat.1013620 (PMC12585099; doi:10.1371/journal.ppat.1013620)
Supplement: S1 Table — (XLSX) [file ppat.1013620.s013.xlsx]

## Sheet: Description
Supplementary Table 1
Tab 1 - Strains used in this study: strains and genotypes are listed
Tab 2 - Tagged proteins oligos: oligonucleotides used for construction of tagged strains
Tab 3 - Deletion strains oligos: oligonucleotides used for construction of deletion strains

## Sheet: Strains used in this study
genetic background	Name	Relevant Genotype	Source
C. heterostrophus C4	HGP513	chHog1::GFP	This study
C. heterostrophus C4	HGP513-Puf2-tdTommato	chHog1::GFP, chPuf2::tdTommato	This study
C. heterostrophus C4	HGP513-ΔchPuf2	chHog1::GFP, ΔchPuf2	This study
C. heterostrophus C4	HGP513-ATP1-mCherry	chHog1::GFP, ATP1::mCherry	This study
C. heterostrophus C4	HGP513-mCherry-SKL	chHog1::GFP, mCherry::SKL	This study
C. heterostrophus C4	HGP513-ΔchPtcB	chHog1::GFP, ΔchPtcB	This study
C. heterostrophus C4	HGP513-ΔchCDC14	chHog1::GFP, ΔchCDC14	This study
C. heterostrophus C4	Dhog1	Hog1 deletion	Igbaria et al. (6)

## Sheet: Tagged proteins oligos
Name	Sequence				Name	Primer 5′ (overlap/spacer/ANNEAL) 3′ HiFi
HindIII-Hog1 fr	GTCTAGAAGCTTCACTGCGGTTCGTTCAATCGC				ATP1 (N4XQT0) cterm-NcoI_fwd	cgaattcgagctcggtacccCCAAGATGAATGATAAACTTGGAGG
Hog1-NcoI rv	TGCATCCATGGCGCTGCCGTTGTTCTCCTGCTCCG				ATP1 (N4XQT0) cterm-NcoI_rev	tgctcaccatGGCTGCAACGAAGCTCTTG
GFP-EcoRI rv	CGATAAGAATTCTCATGTTTGACAGC				mCherry_fwd	cgttgcagccATGGTGAGCAAGGGCGAG
XbaI-Hog1 5’ flank fr	CGACTTTCTAGAGGTGGTCTTGGTGATGCATCTG				mCherry_rev	ttcaacccatTTACTTGTACAGCTCGTCCATG
Hog1 3’ flank-NotI rv	GAGTAGCGGCCGCGCTAGCGTCGAGTTGTCGCG				RNAs_fwd	gtacaagtaaATGGGTTGAAGGATGGAAG
Hog1-Up Stream	CACGGAGCTTTTGGGCACTC				RNAs_rev	gtcgactctagaggatccccACAAGGAGTAGTCGTCGTTG
SACI-Puf2 fr	GTCTAGGAGCTCGGACGAGG
tdTomato –KpnI rv	CGCCTCGGAGGTACCTTACTTGTAGAG
SphI-Puf2 5’ flank fr	CAGTAGCATGCGCCTCCATCCGCCGGACACAG
Puf2 3’ flank-HindIII rv	GCCCGTAAGCTTCTAGACTGTCCAAATGCAGC
Puf2-Up Stream	GCCATTACGCTACAAAGGACC
PciI-Pgpd fr	CCGTCTAGACATGTTTTCGACACTGAAATACGTCGAGCC
Pgpd-acc651 rv	gactcGGTACCATTGTGATGTCTGCTCAAGC
mCherry-acc651 fr	gactcGGTACCATGGTGAGCAAGGGCGA
mCherry-SKL-stop-KpnI rv	CGCCTCGGAGGTACCTTAGAGCTTAGACTTGTACAGCTCGTCCATGC

## Sheet: Deletion strains oligos
Gene	JGI	Synonym	Sequence (5' to 3’)	Origin
	protein ID
Hygromycin		M13Rhyg	AGCGGATAACAATTTCACACAGGA	pUCATPH seq. 2865-2888RC - 5' region of hygB
		NLC37	GGATGCCTCCGCTCGAAGTA	pUCATPH seq. 1685-1704 - 5' region of hygB
		M13Fhyg	CGCCAGGGTTTTCCCAGTCACGAC	pUCATPH seq. 352-375 - 3' region of hygB
		NLC38	CGTTGCAAGACCTGCCTGAA	pUCATPH seq. 2132-2150RC - 3' region of hygB
Puf2	81730	FP1	CTCCCCATAATCCCACCCCTC	forward primer to 5' flank
		RP1	TCCTGTGTGAAATTGTTATCCGCTCGGTTGGTGGGAGGCGCC	complementary to M13R - reverse primer to Puf2 5' flank
		FP2	GTCGTGACTGGGAAAACCCTGGCGCATACTGATGCATCGTTGGTCCC	complementary to M13F - forward primer to Puf2 3' flank
		RP2	CCGGGTGATAGCGGATGCG	reverse primer to Puf2 3' flank
		ORF FR	CGCGCCACCTCAGCACCAG
		HI - Upstream	GCCATTACGCTACAAAGGACC
PtcB	200919	FP1	GGGAGCATGTAGTAAGTGC	forward primer to PtcB 5' flank
		RP1	TCCTGTGTGAAATTGTTATCCGCTCTTGTCCGGTATCTAGGAGGAC	complementary to M13R - reverse primer to PtcB 5' flank
		FP2	GTCGTGACTGGGAAAACCCTGGCGCTTGTGCTCACTTGACCTGG	complementary to M13F - forward primer to PtcB 3' flank
		RP2	GAATCAGTGGCCAGATCCAGTC	reverse primer to PtcB 3' flank
		ORF FR	GGCCAGACACTCTCCGAGC
		ORF RV	CTTCTCGCTTGTCTTCTTGGC
CDC14	56964	FP1	GGTGCATGTTCAGGGACGGCC	forward primer to CDC14 5' flank
		RP1	TCCTGTGTGAAATTGTTATCCGCTGAGCAGGAAGGGGCGACTCTC	complementary to M13R - reverse primer to CDC14 5' flank
		FP2	GTCGTGACTGGGAAAACCCTGGCGCCACTTCTTAGTCTCCATCTCCATCGC	complementary to M13F - forward primer to CDC14 3' flank
		RP2	ATCGGCAAAGACCCTGCCCGTC	reverse primer to CDC14 3' flank
		ORF FR	CGACTTCCTTGCCTTTGCC
		ORF RV	GTTCTCGTCAATGCGCTGG
		HI - Upstream	GTGGGGGGAGTTTAGTTGC
