# Supplementary material for: Cytoplasmic sequestering of a fungal stress-activated MAPK in response to a host plant phenolic acid
Source: PLoS Pathog. 2025 Oct 30;21(10):e1013620. doi: 10.1371/journal.ppat.1013620 (PMC12585099; doi:10.1371/journal.ppat.1013620)
Supplement: S2 Table — (XLSX) [file ppat.1013620.s014.xlsx]

## Sheet: Description
Supplementary Table 2
Complete proteomic data, analyzed using MaxQuant online software and processed by Perseus
Data included in these tables:
Intensity - total intensity of all isotopic patterns in a protein cluster
LFQ intensity - normalized intensity
Razor + unique peptides - Number of peptides associated with each protein in protein group, occurring in the order as the protein IDs occur in the 'Protein IDs' column. Here distinct peptide sequences are counted.
MS/MS count - The number of sequencing events for this sequence, which matches the number of identifiers
Score - Highest Andromeda (proteomics search engine) score for the associated MS/MS spectra
Protein IDs - UniProt ID

## Sheet: Full SGEF proteomic data
Intensity DM10-3	Intensity DM1-1	Intensity DM1-2	Intensity DM2-1	Intensity DM2-2	Intensity DM3-1	Intensity DM3-2	Intensity DM3-3	Intensity DM4-1	Intensity DM4-2	Intensity DM5-3	Intensity DM8-3	Intensity FA10-3	Intensity FA1-1	Intensity FA1-2	Intensity FA2-1	Intensity FA2-2	Intensity FA3-1	Intensity FA3-2	Intensity FA3-3	Intensity FA4-1	Intensity FA4-2	Intensity FA5-3	Intensity FA8-3	LFQ intensity DM10-3	LFQ intensity DM1-1	LFQ intensity DM1-2	LFQ intensity DM2-1	LFQ intensity DM2-2	LFQ intensity DM3-1	LFQ intensity DM3-2	LFQ intensity DM3-3	LFQ intensity DM4-1	LFQ intensity DM4-2	LFQ intensity DM5-3	LFQ intensity DM8-3	LFQ intensity FA10-3	LFQ intensity FA1-1	LFQ intensity FA1-2	LFQ intensity FA2-1	LFQ intensity FA2-2	LFQ intensity FA3-1	LFQ intensity FA3-2	LFQ intensity FA3-3	LFQ intensity FA4-1	LFQ intensity FA4-2	LFQ intensity FA5-3	LFQ intensity FA8-3	Only identified by site	Reverse
26.0172	26.9092	26.0363	27.7601	25.9378	27.0941	25.5124	25.249	26.8855	26.4333	26.2298	26.2529	27.2083	27.4752	27.0494	27.337	27.2317	28.0766	27.6809	27.6953	26.8184	27.0614	26.8932	28.1386	25.0037	25.3028	25.3886	25.3197	25.081	25.8635	24.5484	25.3005	25.8764	25.2518	25.1785	25.1612	25.5005	26.1428	25.5017	25.856	25.6472	25.8258	25.7766	25.5142	26.1781	26.0615	25.4954	25.2812
28.329	27.2824	28.121	27.5563	28.2813	25.6837	28.0289	27.8149	25.8055	28.0018	27.0303	28.4097	28.9625	25.9153	28.3554	25.9372	28.4834	26.6926	28.7551	29.0522	25.2899	28.55	28.6847	29.8545	26.4371	25.3117	26.457	25.3024	26.3886	24.7485	26.1621	26.5442	24.8582	25.9488	26.5462	26.5256	26.5461	25.1226	26.1273	24.995	26.2524	25.1077	26.2732	26.7608	25.2581	26.2199	26.4494	26.7991
26.7155	28.2992	27.1712	28.3582	27.5005	27.3588	27.5611	25.0805	28.0147	27.0111	24.9573	27.1	27.9757	28.0795	28.0985	28.5948	28.4731	28.6446	27.9237	27.6935	27.8146	27.8093	27.6647	28.226	24.8523	25.4044	24.8338	25.3864	24.9806	25.3403	24.7828	23.6319	25.5117	24.7193	24.0741	24.7965	25.2015	25.7275	25.3462	25.9932	25.4113	25.8422	25.4853	25.2953	25.8236	25.5012	25.2455	25.5695
21.7852	24.0906	22.5244	24.1588	22.4338	23.0648	18	21.2949	23.9472	18	18	23.1085	24.0876	24.8064	24.5243	24.459	24.1572	24.6616	25.0276	24.439	23.7808	24.4215	23.5684	24.9234	22.978	23.5128	23.0154	23.3801	22.4853	23.1279	18	22.2408	23.8306	18	18	22.7747	23.0795	23.9441	23.3628	23.3391	23.4725	23.5989	23.8006	22.9405	23.6497	23.2943	22.6864	23.6771
21.9601	18	21.4151	24.571	22.0355	22.6107	23.7708	18	23.9418	18	18	21.8073	18	23.3515	22.3691	18	24.5714	23.6593	25.2958	18	24.0138	22.2122	22.4579	25.6838	23.2079	18	22.876	23.0788	23.1241	23.4238	22.7669	18	22.9271	18	18	23.1468	18	22.7558	23.3648	18	24.3635	23.7068	24.0719	18	24.453	23.2234	23.3496	24.827
27.6186	28.4473	28.0455	28.6099	27.8336	27.7448	27.9049	26.9874	27.9735	27.9936	26.9212	27.3654	29.0772	28.897	28.0873	28.7802	28.6674	29.1289	28.7076	28.7522	27.7993	28.4156	28.7281	29.3371	25.5713	25.7189	25.7512	25.8652	25.3371	25.7655	25.2261	25.5951	25.7798	25.7631	25.7122	25.7314	26.1978	26.5273	25.7224	26.4639	25.9856	26.5966	26.0751	26.122	26.1923	26.1017	26.0067	26.1406
23.9908	24.7745	18	24.1207	18	23.8711	23.7882	23.7354	23.6093	23.9563	23.2126	23.8873	25.2059	23.3275	24.8929	22.2427	25.5411	24.79	24.4761	24.4971	22.502	24.3348	25.2819	25.3217	18	18	18	18	18	18	18	18	18	18	18	18	23.6164	23.8363	24.1563	23.1015	23.8548	23.64	23.7276	23.547	23.0228	23.731	23.3898	24.1541
24.0524	25.2917	23.8837	26.7003	25.4596	25.4434	25.7912	24.0762	25.9307	25.8641	24.9619	24.6678	27.2119	26.7233	26.8532	26.5849	24.2148	26.8229	24.4612	22.3685	25.7967	26.7494	26.5925	24.5296	25.2722	25.8262	25.1898	25.6218	24.9306	25.631	24.9362	24.2636	25.6162	24.7774	26.003	25.7938	25.8998	26.3431	26.1954	26.2914	24.6143	25.9449	24.1884	21.6584	26.1797	26.099	26.2484	25.3108
25.3792	18	24.9592	25.553	25.4962	24.4187	24.8715	23.2738	24.2374	26.0214	23.6781	23.1881	25.2371	24.5842	25.8641	23.5013	25.1349	25.4124	25.7873	24.3942	23.6908	25.1286	24.7506	25.6549	24.4477	18	24.5644	24.1628	24.3406	24.3406	24.3804	23.9946	23.8692	24.8803	24.3802	23.6548	24.2696	24.188	24.4071	24.0215	24.241	24.2146	24.4074	23.7476	24.0988	24.5748	24.0469	24.3463
28.2767	27.579	27.4611	27.37	27.6889	27.3126	27.4857	28.2975	27.5093	27.6139	27.7074	28.499	28.7618	27.6832	27.9265	27.3641	27.9661	27.9196	27.7043	28.8428	27.0397	27.4453	28.6983	28.9483	26.0012	24.6655	25.4118	24.468	25.2389	25.0933	25.2129	26.2253	25.3022	25.4247	26.5644	26.0699	25.8377	25.2854	25.2779	25.1373	25.1666	25.2282	25.1966	25.9968	25.2039	25.2179	26.0478	25.5582
23.9359	23.7096	23.9385	23.8091	23.6777	18	23.922	22.8195	23.6059	24.2654	18	23.0908	26.1008	24.0029	23.9124	22.5253	25.026	22.7329	24.5863	29.2133	23.1131	24.0198	24.7076	24.9313	25.8414	25.2996	25.1613	25.5017	25.415	18	24.7842	25.3386	24.6417	25.1445	18	25.443	26.4461	24.8207	25.2855	24.9143	24.9698	23.5052	24.9848	25.7617	25.4948	24.8682	25.2036	25.759
18	23.1369	18	23.4977	18	24.0887	22.6334	21.4988	23.8464	23.681	18	24.4102	25.3668	25.2854	24.8078	25.3854	23.8184	24.8928	25.0778	25.1575	24.1711	24.5493	25.1252	24.89	18	22.9897	18	23.1148	18	23.0948	22.7422	22.1412	23.1389	22.713	18	24.6869	23.6691	24.4314	23.6665	24.1774	23.105	23.9831	23.5545	23.8151	23.9711	23.4299	23.7196	23.8243
27.4641	28.8867	27.8007	28.8231	27.8967	27.9103	27.7023	27.3268	27.8373	28.17	27.1676	27.8491	27.6316	26.9755	27.3806	27.5067	27.9205	27.5058	27.5789	26.9829	26.4194	27.5452	27.0933	27.5231	25.3553	25.8035	25.5173	25.6671	25.4166	25.6321	25.2572	25.584	25.7118	25.5408	25.5192	25.5014	24.7513	25.3118	24.955	25.2419	25.0528	25.0986	24.9322	24.7539	25.4192	24.9441	24.8355	24.8177
23.3156	24.837	24.1355	25.0837	22.6623	24.264	23.1131	18	24.4483	24.2621	23.32	23.2842	25.7228	23.9239	18	23.7656	23.7884	25.2838	23.7259	23.9614	23.8881	23.7797	23.5777	24.8938	23.9516	23.6575	23.8698	23.8271	23.0588	23.82	23.5022	18	23.9513	23.4956	24.8542	23.8693	24.276	24.5784	18	24.4995	23.8351	24.5345	23.8524	24.2224	24.1057	24.0576	23.9284	24.6255
25.1383	25.8497	25.2522	26.511	25.7756	25.89	25.3901	24.5752	25.9995	26.1287	24.5132	25.5998	24.2426	25.0929	24.3345	25.1292	24.7415	25.7377	24.6783	23.1133	24.5055	23.6326	24.0307	24.1911	24.1227	24.223	23.9802	24.6286	23.3546	24.5684	23.5818	24.3637	24.4806	24.003	24.0402	24.204	23.1733	23.792	22.8314	23.7925	23.3002	23.9599	24.1578	23.3109	24.0433	23.3846	23.4591	22.9592
26.3387	26.5107	26.0098	27.0679	25.8831	24.7665	25.9371	26.4267	24.6816	26.5536	25.7703	26.7798	25.0673	23.7162	24.532	24.5342	25.2433	25.5736	23.9018	24.7532	22.3799	24.5669	25.7378	25.5248	25.3191	24.8916	24.4531	25.4414	24.1413	24.069	24.126	25.5624	24.2504	24.6959	25.9584	25.884	24.2628	24.2495	23.0199	23.8976	24.219	24.0897	22.6914	23.9414	22.9628	22.9657	24.1689	23.9172
30.6469	31.7378	31.2848	31.9326	31.3491	31.6017	31.1144	29.9691	31.5374	31.2519	30.2159	30.574	30.9656	31.2907	31.2045	31.1548	31.5292	31.6017	31.317	30.5671	30.9476	31.1764	30.8704	31.0321	28.034	28.6976	28.6192	28.4805	28.2497	29.0809	28.18	28.0598	28.9601	28.3265	28.5376	28.0618	27.7142	28.7344	28.024	28.4704	28.2557	28.7411	28.1247	27.7759	28.9266	28.2194	27.8972	27.5171
27.3582	28.0809	27.8628	28.0636	28.0689	26.8448	28.0882	26.447	27.2487	27.6461	25.8083	27.3944	28.0783	27.7803	28.3504	27.7372	28.2316	27.8132	28.2053	28.3236	27.0317	28.5778	27.4567	29.0599	25.6046	25.4481	25.6664	25.4466	25.622	25.1931	25.4784	25.4486	25.1825	25.4704	25.2533	25.5415	25.7632	25.8804	25.7907	25.6954	25.9572	25.7625	25.9527	26.0167	25.6977	26.0863	25.6696	26.0911
24.2736	18	24.5268	24.2215	24.3453	23.6131	24.4652	22.6428	22.9863	24.4332	23.477	23.1634	24.0025	22.6583	23.3412	18	24.0112	23.7633	24.1476	24.5084	21.3494	23.5504	22.4287	25.0509	23.2918	18	23.2265	22.874	22.9171	23.6967	23.403	23.5312	23.1583	23.3848	23.5656	23.5899	23.0365	23.2187	23.2387	18	23.8962	23.3217	23.3872	23.8761	22.5779	22.9056	23.3269	22.7485
18	23.2671	18	18	18	18	23.0998	18	18	18	18	18	24.0117	22.8436	23.5144	21.0593	23.7674	22.605	24.4626	23.3019	20.8465	24.2389	22.0859	23.8633	18	23.0829	18	18	18	18	23.1067	18	18	18	18	18	23.7324	22.759	23.3218	18	23.5623	22.8052	23.5578	22.89	21.9693	23.7583	23.2223	23.3948
23.3521	26.501	24.2698	26.3124	25.5885	25.5922	25.2365	22.4003	24.9502	25.6616	23.0677	18	25.07	25.7867	26.3676	25.1495	26.5282	25.8399	26.3474	24.5839	24.8466	26.0133	25.6343	26.337	23.6475	24.5177	23.7369	23.8588	24.059	24.3649	23.7807	18	24.4114	23.687	23.1828	18	22.5088	24.3645	24.4344	24.06	25.0626	24.0175	24.6662	22.6329	23.9164	24.5252	23.7225	23.6515
22.8852	25.2286	24.8065	24.8085	24.173	24.4285	26.3483	22.8731	24.5931	25.2537	22.0338	24.4954	24.7933	24.4757	24.9007	23.8641	25.1505	22.8379	24.1719	24.7933	22.2336	24.6291	24.1484	23.9813	23.923	24.1106	24.0014	23.9208	23.9503	24.1112	23.9946	24.4799	24.3418	23.824	23.996	24.3581	23.5465	24.1635	23.9788	24.5489	23.677	23.8005	23.9296	23.8604	24.1189	23.8577	23.4425	23.5342
26.4527	27.1938	25.948	27.2021	26.4905	25.9077	26.1902	24.7796	26.3537	26.8751	25.5854	26.361	28.0665	27.0762	27.8687	27.3331	27.6411	27.2202	27.4167	27.235	26.4276	27.1327	27.3388	28.3976	24.528	24.5963	24.304	24.7196	24.2413	24.6241	24.5971	24.1513	24.7303	24.5414	24.7077	24.6944	24.9286	25.1684	25.1132	25.2041	25.0746	24.8048	25.0105	24.8536	25.2288	25.0637	24.8716	25.0792
30.4862	29.5851	30.6555	29.817	30.8497	28.5506	30.9159	30.5806	28.8275	30.9975	30.0744	30.5223	31.3421	28.7756	30.5659	28.5894	30.9069	29.3196	31.0113	30.7906	27.8987	30.5627	31.0391	31.6006	28.4776	27.5927	28.7563	27.2859	28.5828	27.3491	28.5473	29.2988	27.3182	28.589	29.0975	28.6112	28.4849	27.0911	28.0168	27.0812	28.0007	27.1408	27.941	28.4139	27.2732	28.1013	28.3906	28.3159
26.4615	25.8161	26.238	25.8584	26.3584	25.1618	25.0827	26.6539	24.6476	26.2318	26.486	26.7127	26.4604	24.4716	26.1672	24.0657	25.9105	25.2376	25.9699	26.5763	21.9849	25.1007	26.5919	27.0578	25.364	24.0054	24.7994	24.0189	24.8263	24.0542	24.5812	25.8016	23.9794	24.8184	26.0008	25.4279	24.6942	23.6378	24.3939	23.5301	24.4546	24.2447	24.5216	25.1911	22.7081	24.4815	24.9782	24.8286
26.2643	27.1419	26.8124	27.6317	26.8086	26.1851	27.0722	25.7205	26.7424	27.6703	22.8897	27.1171	26.1209	24.9408	26.1178	24.6772	26.2495	23.4805	26.0076	25.1715	21.7646	25.0327	25.9388	25.7928	25.2847	25.6664	25.4132	25.0858	25.6775	25.0128	25.041	25.2188	25.5761	25.7211	23.8449	26.1533	24.5555	23.86	24.646	24.184	24.5092	24.0646	24.5109	24.3075	23.8668	24.2985	24.6898	24.8223
29.4823	28.9811	29.6154	29.6628	29.0315	28.4027	29.3895	28.5274	28.5345	29.3894	28.8015	29.551	30.1776	28.7011	29.9517	28.7771	30.0258	29.5667	29.9452	30.0413	27.8215	30.1517	30.2789	30.4576	27.8459	27.185	27.8131	27.4595	27.7277	27.3856	27.6212	27.8032	27.1524	27.8139	28.4483	27.8378	28.0861	27.3986	27.612	27.346	27.8177	27.4301	27.8103	28.1012	27.1429	27.9694	28.0031	28.0531
32.6554	33.9785	32.7234	34.7344	33.3515	33.3294	33.447	31.068	33.6179	32.8672	30.5368	32.3402	35.325	34.699	35.6744	34.5481	35.6015	34.8186	35.6119	34.9137	33.7421	35.2918	34.8549	35.8428	28.8223	29.5606	28.7789	29.8348	29.2109	29.5379	29.1672	28.3109	29.6626	28.7483	28.348	28.827	30.6742	30.7289	31.0293	30.5262	30.9391	30.4643	30.872	30.6227	30.4006	30.8793	30.4983	30.8529
28.5984	29.3624	28.7929	29.7	28.7311	29.2452	28.7854	27.4208	29.4114	28.7653	27.5728	28.2194	30.758	31.0418	31.1988	31.5432	31.3068	31.5705	31.049	30.3791	30.3575	30.9368	30.1886	31.323	25.7404	26.0915	26.1109	26.3867	25.8233	26.6231	25.8982	25.5217	26.6747	26.0453	25.979	25.7384	27.2214	28.1494	27.6246	28.3304	27.7396	28.3024	27.5901	27.1793	28.1234	27.7959	26.9392	27.4219
25.4053	25.9647	25.0409	25.5224	25.5604	24.9318	24.5609	25.2933	25.0564	25.3986	24.8895	25.2842	25.8374	25.3359	23.257	25.1695	25.1538	25.59	25.6236	25.6583	24.6118	24.5846	25.8501	25.1499	24.4583	24.1684	24.0413	24.3144	24.1717	23.9709	24.0705	24.7975	24.3475	24.0464	24.7299	24.4403	24.0722	24.6	23.1908	24.4174	24.0968	24.4037	24.0172	24.5676	24.4923	24.0825	24.4846	24.0015
33.1394	34.3912	33.2118	34.9337	33.8644	33.7877	33.742	31.9481	34.1349	33.4155	31.5375	32.8798	35.3113	34.3321	35.6082	34.2543	35.4975	34.473	35.3577	35.0126	33.357	35.0662	34.8379	35.8297	28.9832	29.571	28.9324	29.7663	29.2757	29.5824	29.0383	28.4819	29.8369	28.8373	28.6194	28.85	30.3446	30.189	30.5824	29.9475	30.4204	29.8319	30.3044	30.3727	29.8017	30.4259	30.155	30.4561
33.5543	34.3638	33.7865	34.3881	34.0855	33.7394	34.0342	33.1509	33.7101	34.159	32.6675	33.4811	33.2649	32.9936	33.805	33.086	33.7625	33.068	33.6318	33.0922	32.4309	33.4692	33.1566	33.3314	30.8716	31.3779	31.1749	31.0755	31.2778	31.4153	31.1565	31.1803	31.2164	31.343	31.0397	30.9556	30.198	30.622	30.7394	30.5924	30.7798	30.3924	30.5571	30.2237	30.6648	30.6192	30.3685	29.9658
24.7588	25.8699	25.4824	26.3072	25.8619	24.7876	26.09	21.1664	25.598	25.8275	18	24.5006	26.9138	25.7932	27.1474	26.6407	26.6611	26.8489	27.8126	26.3447	24.9285	26.1878	26.0963	27.7713	23.6459	24.4694	23.313	24.8328	24.4499	24.7572	24.4938	22.5076	24.8535	24.1508	18	24.0915	24.8312	24.3993	24.795	25.4723	25.041	25.1518	25.3796	24.5138	24.7262	25.2412	24.5419	25.0439
18	18	18	24.3863	18	18	18	18	18	18	18	18	23.6271	22.2495	25.481	18	25.0712	24.9347	22.9581	22.9656	18	22.9434	23.037	25.6455	18	18	18	23.6982	18	18	18	18	18	18	18	18	23.3404	24.014	24.4603	18	23.9051	23.6272	24.0873	24.2318	18	24.2166	24.2444	24.4814
26.6125	27.5401	26.5862	28.0066	26.8873	26.6118	27.0392	25.7855	27.1939	27.2297	25.4494	26.9558	28.5166	27.7552	28.3957	27.4648	28.4463	27.8744	28.3719	28.3589	27.1683	28.3833	28.2924	29.0546	24.3851	25.0102	24.1655	24.7019	24.5794	24.8142	24.1138	24.3112	24.7953	25.01	23.871	24.4448	25.2441	25.2065	25.3315	25.2336	25.2363	25.0805	25.367	25.2772	25.3735	25.4607	25.1418	25.2892
28.4624	29.5855	28.5649	29.6231	29.0616	28.5479	28.6278	27.604	28.7342	28.5499	26.8714	28.4385	31.0842	30.3161	30.9111	30.1804	31.0001	30.3415	31.1487	30.8972	29.4331	30.9106	30.7902	31.5041	26.4727	26.8525	26.07	26.6211	26.3897	26.6057	26.0471	26.0958	26.6417	26.0548	26.0082	26.3236	27.8138	27.7945	27.9151	27.7457	27.8746	27.6587	27.8426	27.7975	27.7398	27.9718	27.8102	27.9127
26.0566	25.0272	26.7179	26.8655	26.3228	25.566	26.4485	24.4653	25.7629	26.1437	24.5941	25.8938	28.8834	27.3313	28.8023	27.1694	28.6421	27.3436	28.6428	28.0556	26.3063	28.4496	27.8897	28.8796	24.2072	24.0187	25.1289	24.023	24.6296	24.5727	24.4291	23.9564	24.4923	24.5772	24.2605	24.2931	25.9006	25.0566	26.1103	25.4012	26.0711	25.4569	25.9899	25.5841	25.5438	25.785	25.5033	25.9205
18	23.4339	22.318	24.0696	18	22.9878	18	18	23.6726	21.7458	18	18	24.4921	23.9499	25.4975	25.0051	24.4888	24.989	25.555	24.6374	23.6752	25.1149	24.9517	24.8918	18	23.2286	18	23.5167	18	23.4873	18	18	22.9193	23.0315	18	18	23.6901	24.2099	23.5986	23.9939	23.2718	23.6816	24.0062	24.2706	24.2742	18	23.8596	24.2531
24.3113	22.6957	24.1319	18	23.7741	18	24.2567	24.0968	22.9246	24.5034	23.3206	24.9278	24.677	18	24.0981	21.5221	23.1291	18	24.3057	24.213	20.2	22.7761	24.3926	23.9485	23.7315	22.0945	23.7028	18	22.9478	18	22.4943	24.3416	23.0247	22.8124	24.5399	24.0247	23.2871	18	22.3872	22.9432	22.2531	18	22.1536	22.7571	22.6569	22.2172	23.2562	22.4749
18	24.0516	18	25.312	18	23.5546	18	18	24.3363	18	18	18	18	22.2366	24.3041	24.2489	24.6329	24.4798	18	18	23.0748	23.3872	24.2515	18	18	24.0458	18	24.7864	18	24.1401	18	18	24.5475	18	18	18	18	24.5443	24.1194	23.8482	24.2776	24.0755	18	18	24.1625	23.7805	24.1844	18
27.6197	28.4956	28.0699	30.2214	28.7511	27.8632	28.4399	26.6359	27.8153	28.5626	26.307	27.6552	27.9065	27.28	28.1041	26.8744	27.8216	27.3406	27.9623	27.5874	26.4792	27.6882	27.4209	27.8537	26.0177	26.4557	26.5134	25.9345	26.6294	26.3711	26.4117	26.073	26.3177	26.5516	25.4887	26.1686	25.9606	25.7056	25.8753	25.7644	26.0726	25.4419	25.9703	25.779	25.7564	25.9697	25.6906	25.5946
23.785	25.601	24.7085	26.6516	24.8717	24.5256	24.6587	23.3045	25.0223	25.8184	23.2199	24.944	27.3159	27.0295	27.7132	26.6702	27.368	26.7052	27.8597	27.1374	25.0647	27.3892	26.8359	27.8731	23.0366	23.5237	23.5345	24.4537	22.7793	23.5485	23.1381	23.2711	23.6986	23.8612	22.3418	23.7599	24.8569	25.0744	25.8984	24.904	25.2501	24.6529	25.2834	24.6029	24.8161	25.5152	24.6798	24.9004
20.6973	24.1175	18	18	22.0857	21.9443	23.4563	18	18	23.7439	18	22.4933	22.6121	21.2824	18	22.3043	24.466	23.1244	24.6508	21.908	21.5293	18	23.0643	24.7556	22.0181	18	18	18	18	23.372	22.5572	18	18	21.9251	18	22.6394	22.6982	18	18	22.8265	23.0224	18	23.3981	18	23.4268	18	18	22.8817
22.2053	18	21.9903	23.0965	22.9631	18	30.0597	18	18	22.4647	22.6091	23.5892	24.0386	18	24.4164	18	24.0184	23.0724	23.3631	23.5371	18	22.8029	23.6674	24.911	18	18	25.9002	25.3953	25.5875	18	25.6893	18	18	26.0567	27.6724	26.5852	18	18	26.4423	18	26.4053	25.9662	27.0187	27.4714	18	26.7392	18	26.7229
26.6393	26.887	25.6923	26.8576	25.5336	26.2564	26.1109	26.2477	26.1197	26.3388	26.08	26.2512	28.6989	28.3375	28.6214	28.0066	28.7749	28.3311	28.5627	28.7018	27.2985	28.73	28.6271	29.4588	25.3699	25.2114	24.8191	24.9943	24.5252	24.9234	24.4929	25.0914	25.0054	24.8409	25.6457	25.055	26.7166	26.4529	26.3191	26.4115	26.6185	26.1546	26.3069	26.5221	26.2444	26.5782	26.3165	26.4016
23.8995	24.0172	25.669	25.4991	25.2817	24.7485	25.4245	23.745	25.5055	24.8509	23.2925	24.9067	24.8501	25.6579	25.498	25.6676	26.2863	25.9469	26.132	25.4198	24.1314	25.2623	25.2244	26.6283	23.458	23.5465	24.0477	23.9453	23.749	23.8448	23.7905	23.6579	24.0246	23.8892	23.9971	23.4113	23.5221	24.1276	24.0651	24.1848	24.3257	24.0968	24.5308	24.0115	24.0554	23.8657	24.4208	24.4461
29.4674	27.8119	29.4187	29.4327	29.4166	27.7117	29.8126	28.5896	27.7455	29.5623	29.0805	29.481	30.5826	28.9481	30.0725	29.3211	30.3879	29.867	30.4081	30.5068	28.534	30.3446	30.6396	31.3647	27.4339	25.9359	27.5325	26.6327	27.3229	26.3582	27.4363	27.1117	26.3699	27.6458	27.6997	27.6806	28.0617	27.2831	27.6214	27.4239	28.0814	27.628	27.9653	28.1046	27.5247	28.1088	28.1466	28.3971
28.9835	29.327	29.248	30.1764	29.4467	28.8077	29.7981	27.8881	29.3119	29.5514	27.8059	28.8245	30.6259	29.6156	31.0495	30.499	30.9644	30.3271	31.0668	30.2963	29.116	30.8831	30.2434	31.202	26.8184	26.5717	26.9884	26.636	26.7529	26.7479	26.7526	26.6585	26.9507	26.906	26.6753	26.7563	27.6298	27.299	27.8667	27.4903	27.7723	27.3963	27.7701	27.5764	27.4341	27.9174	27.3403	27.665
27.6471	29.1002	28.1178	29.5056	28.4374	28.6078	28.1352	27.2655	28.6568	28.7429	26.9705	28.1832	28.5342	28.6543	28.9846	28.5813	29.1223	28.8651	28.9406	28.5726	27.9187	28.8691	28.5494	28.7565	25.2129	25.6587	25.319	25.6372	25.3293	25.8619	25.2283	25.4366	25.8626	25.4481	25.5335	25.3893	25.237	25.7643	25.6137	25.7302	25.694	25.6626	25.4256	25.3724	25.8179	25.6144	25.4312	25.2356
26.667	26.5664	26.073	26.8269	25.9555	25.7411	26.3396	25.9617	25.5493	25.655	25.2655	25.6845	26.5149	25.6016	25.5959	25.2535	25.9974	26.0846	25.5787	25.5693	24.5443	26.1647	26.467	26.2956	24.5702	24.8139	24.5403	24.529	24.4929	24.697	24.0133	24.6826	24.4582	24.3015	24.488	24.6193	24.1061	24.7945	24.1187	24.2938	24.1708	24.6626	24.608	24.2716	24.6205	24.5396	24.379	23.6769
27.7418	29.0116	27.9589	29.9392	28.5261	28.4543	28.412	26.6273	28.1796	28.1586	26.5083	27.8423	29.9482	29.5642	30.3271	29.9113	30.1591	29.6694	30.4709	29.576	28.8973	29.6582	29.447	30.2142	26.3627	26.5508	26.4359	26.6068	26.2686	26.4342	26.0678	25.7855	26.5588	25.93	26.1114	26.2813	27.1155	27.2503	27.2821	27.346	27.2963	27.2827	27.3224	27.0072	27.2882	27.4019	27.0446	27.0132
18	24.7877	22.2212	25.0577	24.0019	22.6916	22.4919	22.195	23.7647	23.4559	18	23.1027	20.9163	22.6884	23.3704	18	23.1681	22.29	23.2623	22.2247	18	22.9282	18	18	18	24.3279	18	23.9846	23.517	23.6534	18	23.222	24.5582	23.5222	18	23.4873	18	23.3002	23.313	18	23.1698	22.8546	23.2131	22.7072	18	23.1775	18	18
29.1547	29.8195	29.4708	30.1529	29.5514	29.1264	29.8808	28.2189	29.1894	29.7734	28.2735	28.818	29.1494	28.5555	29.0656	28.4353	29.1376	29.151	28.7466	28.9183	27.5294	29.0465	28.8997	29.4626	26.9079	27.1534	27.1396	26.9893	27.113	27.0343	27.1576	27.0199	27.0382	27.1031	27.3053	27.0933	26.4079	26.2453	26.2265	26.2621	26.2399	26.277	26.2141	26.0925	26.1617	26.3039	26.058	26.3373
23.9439	18	23.241	21.0954	22.5811	18	22.5512	22.6958	18	22.7556	23.2152	23.9959	24.4973	18	23.1499	18	23.0517	18	23.0541	24.1848	18	22.9536	24.3271	24.7531	23.8957	18	22.7332	21.9296	22.8711	18	22.8726	23.3145	18	22.9392	24.1951	23.8544	23.6111	18	23.0222	18	22.9668	18	22.9535	23.5145	18	23.0435	23.4179	23.1921
26.4174	25.9061	26.5513	26.1325	26.5549	24.538	26.7779	26.6231	24.3729	26.8796	25.2345	26.7304	26.5132	24.2672	26.1453	23.5645	26.5689	25.1483	27.1086	26.0822	23.663	26.0784	26.838	27.8895	25.9106	25.5025	26.2971	25.0899	25.902	24.4959	26.0119	26.8774	24.6393	26.1402	26.3289	26.7772	25.8193	24.1939	25.1949	24.0529	25.4868	24.7941	25.7154	25.9218	24.5833	25.6333	25.6891	25.7956
18	26.8979	29.2395	21.4782	26.636	18	18	18	18	23.2869	18	28.044	18	22.9524	18	23.2274	22.1724	23.0736	18	25.7942	22.4556	21.6516	27.7052	18	18	26.1805	28.7379	23.5829	28.7268	18	18	18	18	18	18	27.553	18	18	18	18	18	18	18	27.8956	18	18	27.0652	18
22.7791	24.0287	24.1241	24.7823	23.7281	23.2466	23.8138	24.8411	23.5388	24.1886	24.7204	25.2201	24.2733	24.1162	22.8554	24.9864	18	23.9428	24.1544	22.6321	23.1232	18	23.0509	24.8338	23.5055	24.0804	24.5206	24.5333	23.8764	23.9947	23.9951	25.2854	24.105	24.2986	25.3614	24.7073	23.4437	23.9782	22.7371	24.2075	18	23.5557	24.0618	23.2536	24.3514	18	23.4964	23.6489
25.7179	25.5472	24.2633	25.9541	25.5641	24.7778	25.3929	23.8016	24.9849	25.4879	22.8441	24.708	26.1223	24.6783	24.5492	24.2367	24.7668	23.9775	24.8362	24.4648	22.2138	24.9105	27.0145	24.1088	24.9826	24.7358	23.9857	24.7113	23.9013	24.753	23.679	24.1999	24.6836	23.5039	23.8854	24.5311	24.0767	23.164	23.7652	23.8488	24.1056	23.9243	22.2591	23.9474	24.0469	23.8493	24.48	24.2694
26.9687	27.631	24.2266	27.2658	25.3897	26.2112	25.0026	27.1703	26.5427	26.3801	26.5916	27.1696	27.0031	25.6426	25.3912	25.8193	25.9763	26.2868	25.877	27.533	25.2019	24.1931	26.7316	26.9557	25.3159	25.4986	24.1609	25.2565	24.4569	25.6507	24.1064	26.2925	25.1032	25.0446	26.1894	25.7291	25.2842	24.9743	24.2267	24.6176	24.2078	24.8321	24.1408	25.64	25.3702	23.9027	25.4935	24.5264
23.9193	24.6292	24.7182	23.6711	23.198	23.7878	24.3376	24.5088	23.6436	22.6205	22.807	23.5375	18	18	18	18	18	20.6957	18	22.2691	18	18	18	22.6926	23.879	23.3744	23.1473	23.1659	23.1632	23.179	23.1144	23.6884	22.8449	23.1575	24.0936	23.656	18	18	18	18	18	21.5499	18	22.6132	18	18	18	22.4257
27.4151	27.3135	28.0568	27.3477	27.6725	26.2767	28.2941	26.727	26.4929	28.2374	26.1559	27.2987	27.172	26.6238	26.8582	26.4678	27.8482	27.2586	27.2449	27.4018	26.0756	27.6053	27.5661	27.5231	25.6212	24.9483	25.8118	25.0738	25.5712	24.8655	25.9043	25.7724	24.8192	25.8468	25.6205	25.5249	24.9207	25.2735	25.0744	24.9147	25.1503	25.3547	25.1314	25.4976	25.0696	25.5629	25.1779	25.078
24.8526	22.9422	25.037	24.1078	24.0357	22.9252	25.2176	24.4513	23.4188	25.0949	24.0185	25.2165	25.1934	22.4958	25.5139	23.8755	25.4499	24.1899	24.3817	25.2286	23.8986	24.4803	25.1919	26.0009	23.9039	23.0161	23.6845	23.1197	23.4668	23.5511	23.626	23.8761	23.8115	23.8637	24.0022	24.0788	23.3113	23.0071	23.7951	23.5775	23.8591	23.2683	23.6017	24.0746	23.4568	23.9714	23.8202	23.472
23.6476	24.8073	22.0106	25.1554	23.1137	24.572	22.0493	22.4698	25.0611	22.7303	18	23.7431	25.3697	25.4867	24.826	26.1139	25.4678	25.9464	26.2138	25.4684	23.9562	24.5392	25.7723	25.5518	23.242	23.7602	23.5144	24.0795	23.0719	23.7392	22.8083	23.0646	23.7117	22.2721	18	23.5565	23.8872	24.2299	23.2936	25.1195	24.2326	24.2482	24.3894	23.8089	24.2231	22.9938	23.9579	23.9218
27.2479	24.4408	25.754	25.0742	26.2582	22.434	25.9437	27.2271	22.4159	25.9887	26.7799	27.2493	27.6907	22.5982	26.0902	23.5782	25.9905	23.7856	26.2812	27.6709	23.8353	26.1778	27.2736	28.1431	26.3985	22.4449	24.7639	23.2335	24.8798	21.8256	24.8096	26.9283	21.6704	24.9846	26.8182	26.4974	25.8105	21.8559	24.6124	22.1485	24.5507	22.5007	24.3422	26.1753	23.0152	24.4582	25.7173	25.944
24.484	25.3996	24.8825	24.7582	25.1007	23.7902	24.0237	23.0081	24.1257	24.4382	23.2409	23.6965	25.5956	25.1928	26.7637	25.5471	26.2223	25.8615	26.1785	26.2363	24.2138	26.446	25.3099	26.6469	23.3991	24.1775	23.7462	23.8689	23.9026	23.6583	23.0898	22.918	23.7239	23.8936	22.9226	23.2578	24.1711	24.5055	24.9426	24.68	24.5421	24.5698	24.4492	24.6766	24.6608	24.7215	24.236	24.3762
25.9179	25.2135	25.7547	25.0852	26.9418	25.0503	26.2656	23.8411	22.8179	25.8944	25.0618	26.174	27.4666	22.8793	27.3109	25.2269	27.1406	24.0038	27.2359	27.0281	23.2869	27.0495	26.9215	28.2601	24.8722	23.2215	23.3224	23.8937	24.1358	25.1059	23.1151	23.8213	23.3996	24.7407	23.5466	24.0899	26.3064	23.5517	26.9973	24.0523	26.7455	23.4727	26.2842	27.1847	23.8872	26.0822	26.9274	26.8873
31.8464	31.7895	31.6447	32.2235	31.9139	30.7017	31.714	31.565	30.9792	31.961	30.8885	31.874	31.8512	30.804	31.6075	30.806	31.6175	31.1276	31.8619	31.5536	29.8855	31.6597	31.6402	32.4281	30.2501	30.1258	30.253	30.3246	30.1017	29.6254	29.9897	30.4537	29.721	30.1294	30.0903	30.3043	29.7543	29.6069	29.7081	29.5048	29.8995	29.6763	30.0486	29.8926	29.2223	30.0716	29.8374	29.7695
23.0088	18	18	18	22.8164	18	18	22.8042	18	18	22.1883	23.6134	25.218	24.1125	25.7632	23.7689	25.6934	24.1057	25.4165	25.5425	23.1005	25.0274	24.6734	26.5118	18	18	18	18	22.8809	18	18	18	18	18	18	23.3947	23.7557	24.5071	24.9096	24.2122	24.8613	24.2152	24.6746	24.7157	24.0064	22.858	23.5136	24.9313
23.3396	25.067	23.7228	25.7501	24.864	25.0917	23.7297	23.9404	25.6504	24.4303	22.1239	23.9821	28.5278	27.8771	28.6062	27.9658	28.5877	28.4242	28.4415	28.1072	26.008	28.4927	27.9083	28.9775	22.4642	23.7222	23.0962	23.9149	23.2666	24.1029	22.7948	22.9225	24.3578	23.7451	21.8428	23.5797	26.5456	26.1895	26.2138	26.4671	25.9371	26.4626	26.4883	25.7183	25.439	26.3453	25.9843	25.964
22.45	23.3604	23.4684	23.6696	18	23.3789	22.7758	22.3482	23.1856	23.1471	22.2853	22.6324	22.9505	24.0231	23.249	23.2995	23.7371	24.5203	23.6625	23.1003	22.8334	23.0184	18	23.1875	22.7562	23.3969	23.7506	23.4706	18	23.8506	23.0069	23.1941	23.7399	23.307	23.4406	22.9835	22.7056	23.8639	23.1806	23.7969	23.6561	24.005	23.5525	23.1477	24.0803	23.189	18	22.6004
25.2089	27.2352	26.3546	26.8947	26.6132	26.0289	26.6562	24.9162	26.2736	26.7231	24.3066	25.445	25.3825	25.9108	25.9623	25.9338	26.396	25.8568	26.2283	25.5451	24.2407	26.3493	25.773	25.7307	24.4937	25.3512	25.206	24.7835	25.2149	25.153	25.1148	24.9707	25.2565	25.3741	25.1003	25.0223	24.0728	24.4201	24.8195	24.7045	25.3285	24.4499	24.601	24.4461	24.447	24.8371	24.2766	24.3715
24.218	25.3505	25.1926	25.5153	24.0566	25.0332	25.9568	22.9557	24.8203	24.8915	22.436	24.2845	24.9387	24.745	24.759	23.2552	24.6068	24.2925	26.0251	24.4021	24.2491	26.2158	25.4819	26.1647	18	24.052	24.5635	24.5647	18	24.4793	24.4339	18	24.7728	24.5466	18	23.9403	24.0905	24.0277	24.6071	24.8826	18	24.3504	24.7524	18	24.2049	25.382	23.6453	24.3922
28.045	25.9724	28.1357	26.1195	28.0247	25.4426	28.4402	27.036	26.1783	28.4807	26.8928	27.2202	29.7596	27.5151	29.4672	27.8313	30.122	27.9743	29.7754	29.7961	26.8182	29.7656	29.635	30.4704	25.8704	23.734	26.1575	24.096	25.9017	24.3211	26.2403	25.9644	24.5035	25.9954	26.3634	25.7917	26.8948	25.6187	26.8625	25.6391	27.1238	25.8873	27.0212	27.2451	25.7525	27.1587	27.0274	27.0002
25.6369	26.1499	22.0511	23.3844	25.0748	25.8264	25.1765	23.8362	25.2541	25.0983	24.269	24.0835	22.7094	23.5593	23.6018	25.3474	23.2846	24.5487	24.5628	23.3511	18	23.8153	18	24.834	25.3086	25.32	23.8458	24.3045	24.4446	25.1161	24.5051	24.963	25.4349	24.7402	24.3903	24.2812	23.4613	24.5276	24.1141	24.3768	23.8942	23.8921	23.8245	24.105	18	24.4157	18	24.1199
28.9768	29.8795	28.9233	30.239	29.3672	29.3432	29.2129	28.3572	29.4134	29.2645	28.1351	29.0139	31.5971	30.848	31.8123	30.8949	31.9283	30.9193	31.7827	31.3137	30.1649	31.5911	31.0204	31.936	25.9897	26.4747	25.9406	26.4833	26.0566	26.4786	25.907	26.1395	26.5756	26.0213	26.189	26.0889	27.7706	27.8312	27.8406	27.6846	27.8651	27.5442	27.9247	27.7541	27.7796	27.8537	27.5751	27.885
18	23.7857	21.8186	24.6114	18	22.5215	23.1935	24.9276	22.6712	18	24.2589	18	24.3189	23.5278	18	22.9326	18	22.9647	21.5644	24.3655	18	18	24.2951	23.8623	18	24.0618	22.3389	23.2928	18	23.1545	23.5574	24.7499	23.1392	18	24.5477	18	23.3894	22.9821	18	23.561	18	23.467	22.2439	23.602	18	18	22.9466	23.4535
23.9611	24.8543	25.1345	25.2601	25.7296	24.5513	25.9815	24.5745	23.8578	26.0326	25.1574	25.0839	26.6392	23.4206	26.4537	24.413	25.3899	24.7915	25.8711	25.9627	22.1327	25.9493	26.1351	26.2304	24.2235	24.1528	23.9108	24.0048	24.1297	23.6432	24.4727	24.7241	23.9704	24.5988	24.9234	24.2656	24.5213	23.8781	24.6216	24.3176	24.5873	23.9687	24.5702	24.4466	23.2664	24.7933	24.5874	24.555
28.3896	25.7534	27.3431	26.8602	27.4095	25.1047	27.5367	27.0266	25.4189	26.7706	26.7175	27.9487	29.0345	26.1035	27.2338	25.7704	27.4343	26.9932	28.3382	28.6723	26.2425	27.2868	28.3501	29.5692	26.7061	25.1583	25.8522	25.4246	25.7575	24.7459	25.7125	26.5418	25.0956	25.6617	26.402	26.4601	26.8925	25.7348	25.8568	25.3193	25.9072	25.8857	26.2808	26.8357	25.7508	26.132	26.8591	27.0079
33.4413	30.7362	31.5149	30.919	31.5262	29.5423	31.7492	33.0494	29.958	31.7746	32.6715	33.2668	33.2109	29.4748	31.528	29.697	31.494	29.8923	31.405	32.7014	29.2444	31.4908	32.7432	33.361	31.303	28.4132	29.5779	28.2747	29.4972	28.0342	29.6167	31.4848	28.0187	29.5652	31.4468	31.351	30.7078	27.7567	29.0382	27.7372	29.1625	27.7984	29.159	30.5757	27.9938	29.3626	30.5194	30.5289
20.8737	18	18	24.2806	18	24.3909	23.7243	18	24.3039	21.6454	23.0357	21.6739	25.6758	24.8893	25.6746	26.0179	26.0236	25.7674	25.4825	24.4285	24.6847	25.0738	24.8303	26.7688	21.601	18	18	23.6177	18	23.8115	23.2454	18	24.1834	21.387	18	21.2249	23.7912	24.3178	24.0989	24.8372	24.2534	24.8441	23.9855	23.6558	24.5577	24.0672	23.8918	23.9598
22.231	18	22.6313	18	23.682	22.5743	22.7292	22.1403	18	23.0309	22.0971	23.3899	22.6614	18	23.1399	21.7461	23.0533	18	18	18	22.1449	22.8338	21.6991	22.97	22.4433	18	23.0483	18	23.0057	22.4747	22.7182	23.0813	18	23.1612	23.3651	22.7073	23.0749	18	22.8108	22.7537	22.7282	18	18	18	22.2588	22.7549	22.5386	22.3054
32.9457	33.9773	32.3403	34.282	32.7077	33.3662	32.7844	32.4186	33.2807	32.9619	31.8028	32.9705	34.421	33.8615	34.1456	33.7973	34.1685	34.2135	34.0836	34.1451	33.333	33.8984	34.2065	34.1857	29.3774	29.9622	28.7476	29.9137	28.8862	30.0633	28.7915	29.5817	29.8277	29.1451	29.4065	29.4843	30.1645	30.4227	29.8244	30.1747	29.9584	30.3645	29.8479	30.1449	30.5713	29.7924	30.1851	29.605
31.3648	30.6009	30.8596	30.9685	31.2705	29.0627	31.2133	31.5673	29.4355	31.246	31.1684	31.3067	31.3	29.0419	31.0711	29.1568	30.8584	29.6382	31.0048	31.0716	28.2825	30.852	31.0398	31.6135	30.0962	28.9126	29.5318	28.9318	29.7761	28.1313	29.6828	30.86	28.2841	29.7159	30.6796	29.9117	29.4239	27.9437	29.4006	27.932	29.2116	28.2554	29.1705	29.5269	27.954	29.307	29.358	29.3768
30.1947	30.4589	30.2609	30.9163	30.2954	30.4306	30.3545	29.3076	30.8658	30.4318	28.8829	29.7354	31.0085	31.3433	31.1745	30.9785	31.2795	31.7591	31.1374	30.885	30.1591	30.6347	30.9695	31.8905	27.9185	27.8571	27.9019	27.8753	27.6994	28.1681	27.6888	27.5941	28.2759	27.7821	27.711	27.6902	28.225	28.741	27.9362	28.5761	28.0556	28.8105	28.1495	28.3787	28.6157	27.9534	28.2987	28.2908
28.5426	29.2272	28.3942	29.2629	28.5834	28.2994	28.7881	28.3426	28.2278	28.468	27.8108	28.559	28.8074	27.6925	28.8924	28.2505	28.5974	28.8313	29.1398	28.895	27.3642	28.8991	28.724	29.2191	27.2809	27.2653	26.9175	27.5653	26.7803	26.9783	26.7004	27.6024	27.0224	26.8513	27.6333	27.4139	27.0206	27.089	26.7547	26.9052	26.6536	27.0419	26.71	27.1633	26.7621	26.9244	26.9898	27.0338
23.7081	24.9577	21.7835	25.7078	24.3592	24.8037	18	24.4171	24.2585	24.7871	23.2378	24.6273	24.9066	24.6603	25.7731	25.0373	24.7344	25.0444	25.9593	24.7095	23.5772	25.0806	25.224	24.8615	23.6698	24.4782	23.5645	24.1682	24.0576	24.2981	18	24.018	23.9703	24.001	23.9235	23.9188	23.7867	24.073	24.3597	24.2658	24.0945	24.1207	24.2398	23.7269	23.911	23.8826	24.0003	23.7941
23.0206	24.2178	25.5793	24.8684	25.3136	24.4468	24.4404	21.2741	25.4993	24.2799	23.0061	24.7447	24.9012	25.8742	24.2453	25.5816	25.2198	26.3016	25.3258	24.8641	25.5151	24.0572	25.08	25.4836	24.2166	23.3877	23.4741	23.368	23.7815	23.5487	23.4136	23.5733	23.7212	23.929	23.6986	23.9358	23.706	24.3697	24.2392	24.3228	23.5416	24.5913	23.6061	23.9762	24.5524	24.0022	23.7177	23.4649
18	22.4613	18	21.9496	22.9079	21.2994	22.4794	20.2477	21.2624	23.046	20.2989	21.1084	18	18	18	18	18	18	18	18	22.2066	18	18	18	18	18	18	18	23.1425	18	18	18	18	22.6174	18	18	18	18	18	18	18	18	18	18	23.1756	18	18	18
24.0051	24.0764	24.5666	18	24.9609	18	24.0079	23.3365	18	24.9359	23.5018	23.7273	24.0635	22.757	23.926	22.869	18	18	23.5932	23.5036	18	23.72	23.7275	23.7799	24.2106	24.2446	24.4992	18	24.4099	18	24.3705	24.1293	18	24.6282	24.5395	24.03	23.797	23.3329	23.7547	23.3454	18	18	23.4428	23.6003	18	23.7823	23.7414	23.2693
28.3271	29.2331	30.7432	29.0294	31.1858	28.3601	30.9879	28.8359	28.7692	29.2408	28.4269	29.2323	27.3192	27.7655	28.442	28.1021	30.7561	27.9951	28.5292	28.2856	27.5207	28.6591	27.5652	27.9237	28.6867	28.7515	28.8258	28.6336	28.8201	28.7863	28.8663	28.8348	28.8339	28.9126	28.9408	28.8334	27.7399	28.4201	27.8809	28.3024	28.0132	28.0406	27.8293	27.7935	28.423	28.0563	27.7614	27.2915
30.4849	31.5839	30.8204	31.9292	31.2663	31.0017	31.2109	29.2078	31.1791	31.0049	28.7469	30.5734	30.8224	30.9058	30.7758	31.0031	30.8744	31.1265	30.8371	30.3775	30.0606	30.6254	30.3995	31.3025	27.2518	27.7596	27.343	27.8305	27.4913	27.8242	27.4154	26.8198	27.7612	27.2098	26.7388	27.3131	26.8765	27.5194	26.8852	27.3679	26.9932	27.4257	26.9526	26.8983	27.4777	26.9957	26.8623	26.9387
30.5171	30.8074	30.2179	30.899	30.717	30.4407	30.3812	29.674	30.4708	30.527	29.2301	30.6414	31.0793	30.3611	30.5593	30.4832	30.6993	30.7536	30.6902	30.7924	29.7618	30.5564	30.7386	31.2191	27.3758	27.2815	26.9493	26.9993	26.9958	27.4547	26.9131	27.2321	27.3534	27.0039	27.2337	27.588	27.2452	27.1861	26.9299	27.1693	26.9902	27.2968	26.9812	27.3144	27.405	27.0245	27.256	27.2079
32.9389	33.8412	33.0531	34.194	33.4919	32.8117	33.3256	32.6028	33.224	33.4644	32.2144	32.8575	32.9326	33.057	33.6709	33.3811	33.5452	33.4996	33.7081	32.8503	32.3037	33.5775	32.8185	33.4218	30.7507	31.2049	30.9448	31.2933	31.0012	30.9116	30.944	31.0312	31.0459	30.9001	31.0859	30.7464	30.1718	30.965	30.9116	31.1151	30.8095	31.1549	30.9933	30.391	30.89	31.0554	30.3237	30.3343
30.1185	31.0745	29.9364	31.0655	30.2015	30.3954	29.9351	29.932	30.4482	30.6066	29.4626	30.33	30.5927	30.0647	30.3244	30.0477	30.272	30.1926	30.2787	30.1657	29.2806	30.019	30.1187	30.748	27.4413	27.9256	27.173	27.6288	27.3213	27.8794	27.0668	27.9488	27.7426	27.5746	27.7946	27.7819	27.3526	27.4953	27.1275	27.265	27.166	27.294	27.2028	27.309	27.4151	27.2858	27.1851	27.1306
22.33	23.577	22.3397	23.5296	22.7224	22.3268	22.3857	23.1346	22.2878	22.9232	22.5936	22.9465	23.4828	22.9794	22.8868	22.2573	22.9909	22.3733	23.0749	23.3576	21.4868	22.7863	23.5495	23.9187	22.6756	23.6271	22.7998	23.3441	22.8495	23.0627	21.8265	23.2835	22.7779	23.0967	22.9875	22.3029	22.3773	23.4433	22.7565	22.7682	22.8398	22.7111	22.9784	22.6731	22.7473	22.8824	22.7325	22.5286
34.3532	35.2094	34.1644	35.5477	34.7906	34.7753	34.6722	33.3546	34.7664	34.3521	33.1151	34.2939	36.6258	35.8266	36.8143	36.0698	36.6997	36.0775	36.6556	36.2768	35.2219	36.3169	36.2033	37.0756	30.9459	31.3306	30.6394	31.372	30.9383	31.3766	30.772	30.5489	31.2828	30.6594	30.6348	30.9172	32.4036	32.4408	32.5282	32.4797	32.492	32.3532	32.5277	32.3738	32.4347	32.333	32.3232	32.5324
27.6192	23.9308	25.4503	23.5798	25.8033	21.7025	26.7941	26.435	22.004	26.3868	26.7247	27.3306	26.8746	18	24.8714	22.6642	25.007	24.1231	25.5408	27.0138	23.3738	25.0264	26.8608	27.8036	26.4165	22.4311	25.0974	21.9102	25.2037	21.6932	25.8222	26.5945	22.3407	25.2441	26.6037	26.3773	25.326	18	23.9809	22.3733	23.5201	23.2982	24.0885	25.7389	23.7361	24.3994	25.3754	25.6412
27.215	24.2114	24.8266	24.1528	24.9679	23.4046	24.516	26.7414	18	25.8919	26.0842	27.0346	26.6564	18	24.6795	21.8974	25.1089	23.4406	25.287	26.5365	20.7218	24.7287	26.0736	26.4881	26.0327	23.1078	24.3226	22.7499	24.093	23.5117	23.7662	26.3563	18	24.2547	25.6713	25.8823	24.943	18	23.8096	21.8422	24.0463	23.1059	24.3566	25.0578	20.7662	24.2307	24.8551	24.7309
18	18	18	18	18	18	18	18	22.4789	18	18	18	24.8731	18	23.434	22.8482	18	18	23.0919	22.9841	21.9371	23.0084	22.671	23.8449	18	18	18	18	18	18	18	18	23.1378	18	18	18	23.5246	18	22.9586	23.4775	18	18	23.1138	23.2276	23.251	23.2473	22.9519	23.368
28.7524	30.1488	28.4612	30.0937	29.0153	29.0895	28.6522	28.9991	29.1836	29.3617	28.4863	29.7781	29.2793	28.1902	28.9303	28.9467	28.9352	28.8871	29.2285	29.0656	27.5429	28.8878	28.8734	29.9302	26.5958	27.3667	26.2969	27.1552	26.3621	26.9157	26.1107	27.3967	26.9888	26.8817	27.1668	27.426	26.558	26.5985	26.1681	26.6181	26.1844	26.4796	26.4848	26.6221	26.5796	26.4485	26.4123	26.6305
23.0175	23.4241	23.7692	25.0272	24.7286	23.3819	22.6514	21.4192	23.9729	23.4923	18	23.4443	25.2623	24.6531	24.9729	24.4172	24.9792	25.3441	24.9448	24.924	24.3544	25.5996	24.3431	25.2775	23.2045	23.7263	23.0794	23.435	23.4239	22.6242	23.1894	22.7319	23.6247	22.7343	18	22.9451	24.3277	23.6971	24.4192	23.8253	24.0993	23.9849	24.0503	24.4016	24.7284	24.4488	24.0715	23.9541
18	26.2591	24.3314	26.7446	18	25.5795	23.5159	22.7883	25.6713	24.3794	18	22.5585	26.6136	27.2088	26.7405	27.1733	26.7246	27.3198	26.4052	28.58	26.6195	25.9616	26.2204	27.2073	18	24.897	23.3628	25.0808	18	25.3394	22.9131	23.166	25.3247	23.7062	18	22.0154	25.1867	26.6071	25.4897	26.7848	25.3967	26.8032	25.0606	25.5595	26.6729	24.4149	24.7766	25.0255
29.2082	30.6659	30.0565	31.0185	30.6196	30.0706	30.445	29.675	30.1052	30.7515	28.7706	29.4251	29.5487	29.8715	30.0746	29.9148	30.3048	30.0598	30.3722	29.4565	29.3136	30.1208	29.8087	29.5178	26.4483	27.1577	27.01	27.1261	27.0926	27.2063	27.0055	27.2149	27.1085	27.3067	26.9345	26.6763	26.1761	26.9157	26.6051	26.9084	26.604	26.8284	26.733	26.3073	26.9343	26.7048	26.515	25.8843
22.969	23.1043	23.6306	24.0015	21.5567	23.2375	23.0883	21.1889	23.2947	23.5097	18	22.7173	23.6022	23.8306	23.8363	23.6072	24.5278	24.6757	24.4012	22.212	22.4785	24.2173	22.3874	25.2414	23.097	22.3426	22.5164	22.2975	21.7366	23.2584	22.4692	22.4365	22.9176	22.4352	18	22.3303	22.9866	23.8586	22.867	23.5605	22.7902	23.9165	22.7512	22.237	22.8112	22.7903	22.3337	23.1964
22.322	25.1877	24.1548	24.9836	24.58	24.3512	23.9337	22.887	24.8009	24.5867	22.8502	23.9882	23.3711	23.274	24.1534	24.0449	24.0591	23.5045	24.0119	22.7542	22.6018	23.7284	23.5926	22.9472	22.8355	23.6447	23.5714	23.5556	23.2575	23.9673	23.2358	22.9757	23.7437	23.5334	23.2317	23.7709	22.4004	22.9466	23.0781	23.1395	23.0527	22.9146	23.3427	22.8802	23.6518	23.1873	22.7861	22.4798
24.5667	24.6455	23.332	24.0228	24.058	21.9944	24.0561	24.3679	22.5803	23.1161	23.5516	25.0979	26.6686	24.4697	25.5077	24.9665	25.6138	25.0922	26.3992	26.4768	23.5738	25.8363	26.3552	27.2434	24.2664	23.273	23.2826	23.0244	23.3203	22.7602	23.6199	23.88	23.1778	23.3195	23.8977	24.1317	25.2422	24.0274	24.2029	23.8558	24.3184	24.0043	24.8765	25.2416	23.6757	24.6847	24.7584	25.2515
30.8923	31.1236	31.0081	31.7645	31.2417	29.9964	31.4622	29.9679	30.4166	31.1123	29.7466	30.9284	30.3093	29.4277	30.6151	29.733	30.5175	29.6128	30.2494	30.0477	28.8267	30.306	30.2375	30.9143	28.0171	27.4614	27.8729	27.6948	27.8104	27.1863	28.0228	27.8404	27.3611	27.7696	27.9875	28.1057	26.7869	26.6777	26.9421	26.7847	26.915	26.5149	26.989	26.8506	26.6622	26.9432	26.9691	26.9936
22.1292	24.7069	21.4087	25.3247	22.2631	24.1366	22.0803	22.6116	23.3097	23.7661	21.1971	24.086	24.3402	18	22.0697	18	18	23.3531	22.0939	21.9419	21.9357	22.1168	23.8951	18	23.2431	23.7677	22.0082	23.4912	22.4629	23.5247	23.5293	23.3034	23.4072	23.0706	22.4878	23.6417	23.7529	18	22.1178	18	18	23.7111	22.8799	22.9643	23.0038	23.0822	23.0953	18
23.1353	25.1508	25.8449	25.8888	26.0302	23.9657	26.1238	18	25.1843	25.8198	18	18	18	22.8171	25.4135	24.6127	25.5766	25.0267	25.8412	23.8753	23.3404	25.2535	23.0043	23.1992	23.5577	24.5361	24.6241	24.1283	24.6022	23.4443	24.3952	18	24.1268	24.1226	18	18	18	23.5438	23.7269	23.4178	23.5368	23.8863	23.875	23.3224	23.8809	24.3059	23.2801	23.1979
25.4906	23.459	24.4991	25.7613	18	23.613	22.5691	23.6791	18	24.19	24.0001	25.1518	25.8256	23.8628	22.5877	18	18	23.2235	23.0352	24.868	18	23.9173	25.5854	26.0855	24.9259	23.9597	24.1684	24.2364	18	24.5483	23.4961	24.7289	18	23.7911	24.4183	25.2442	24.3357	24.233	23.3087	18	18	23.6267	23.5792	24.078	18	23.6056	24.4068	24.341
24.3562	18	22.8347	21.1778	18	18	21.7579	23.6194	18	18	23.2933	24.3035	28.4529	24.0637	27.5774	25.0914	27.6908	24.8237	27.7085	28.0932	25.2237	27.7883	28.5674	29.0464	21.3958	18	20.3875	19.3325	18	18	20.1744	22.6319	18	18	22.251	22.321	26.6594	21.8035	24.6995	23.4322	26.0506	22.6688	25.5178	26.7326	24.1878	25.402	26.9902	26.1967
18	24.3621	23.1946	22.5927	24.1427	22.5512	22.1382	18	23.5692	22.5663	18	18	18	21.9959	22.5086	22.5294	22.2734	18	22.3754	18	21.4332	22.5895	21.5125	18	18	22.9811	22.5215	22.7598	23.1431	23.1998	22.7477	18	22.7048	23.1134	18	18	18	22.8582	22.7831	23.0764	22.6592	18	22.6957	18	22.9031	22.943	22.3763	18
25.9249	26.8798	26.4646	27.5327	27.2085	27.2244	26.4809	25.3614	27.1568	26.928	25.5282	26.2146	26.2874	27.077	25.9198	27.0273	26.0523	27.0209	25.9634	25.588	25.7268	25.3101	26.0711	26.8693	25.133	25.4887	25.6302	25.7745	25.7396	26.0705	25.327	25.3102	26.3323	25.5202	25.4575	25.3981	24.686	26.061	24.7576	25.9135	25.0514	25.9259	24.9123	24.976	25.6983	24.9742	25.1015	25.0798
26.3843	24.3613	25.9362	25.5543	26.0074	24.3461	25.5584	25.503	24.4286	26.1898	25.3835	26.2093	25.0338	23.3072	24.9424	23.5418	25.2148	23.7776	24.8818	24.8922	22.9401	24.8417	25.0103	25.7299	25.3146	24.1939	25.1527	24.1927	24.9663	24.1138	24.8343	25.2325	24.1408	25.0779	25.5459	25.3782	24.0614	23.6976	23.9152	23.3604	24.1544	23.2799	23.9855	23.8662	23.3667	24.2046	23.7537	23.9919
18	18	18	18	18	18	18	21.2107	18	22.2284	18	22.3891	24.9609	18	22.952	18	24.3513	20.7323	23.2781	24.552	18	24.3496	24.5963	25.6793	18	18	18	18	18	18	18	22.7402	18	22.4498	18	23.0744	24.0139	18	23.0913	18	23.1006	22.1779	23.2336	23.8115	18	22.6941	23.4645	23.658
24.4782	25.3398	25.1555	25.6073	24.2878	24.3056	24.8553	24.7173	23.5656	25.1577	24.3703	24.7476	24.8239	23.5386	24.8052	23.8236	24.0992	24.4122	22.7198	24.6415	22.1577	24.8087	24.29	24.016	24.1265	23.9821	23.8399	23.9826	23.6868	23.9012	23.914	24.6927	23.3835	23.9293	24.8341	24.1368	23.8551	23.3723	23.309	23.1878	23.1784	23.3545	23.0609	23.7209	23.8061	23.6261	23.5974	23.327
24.2936	26.294	22.3451	25.997	24.9629	25.502	23.925	23.296	26.0072	26.5375	18	23.9649	23.8581	25.6578	25.6367	25.4316	24.29	25.7708	24.6788	24.0084	24.8721	22.5486	24.3634	26.1805	24.2746	24.6034	23.9314	24.4733	24.9343	24.7662	24.2595	25.1955	24.9535	25.3138	18	24.0527	24.2701	24.2636	23.7321	24.149	23.893	24.1993	23.7764	24.0487	24.547	23.3966	24.5159	24.0896
27.4134	27.4309	27.5555	27.9238	27.42	27.1358	27.2195	26.2429	27.3482	27.6721	25.9122	27.4819	26.706	26.8886	26.3437	26.9668	26.8388	27.1678	26.9911	26.7783	26.3805	26.7539	26.9045	26.6381	25.0617	25.1728	25.0797	25.0608	25.0837	25.524	25.0794	25.134	25.5319	25.1487	24.9482	25.3472	24.3446	24.9263	24.1967	24.9784	24.2876	25.0388	24.3327	24.3502	25.2042	24.2595	24.4963	24.062
25.194	22.0765	18	22.3249	18	18	18	20.7316	18	18	24.4903	25.3109	27.1095	22.5096	26.7783	22.8343	27.0281	23.6293	24.0837	26.5828	22.2172	24.2288	22.9305	25.6503	24.9616	18	18	18	18	18	18	18	18	18	24.9711	25.1497	26.0207	18	25.6963	18	26.2385	25.2566	25.3043	26.0317	18	25.5786	18	25.8634
26.1495	25.8948	26.2638	26.5599	26.1298	25.5704	26.4226	25.3403	25.5408	25.9313	25.2427	26.099	28.6394	26.6705	28.2235	26.7588	28.4599	27.4176	28.4371	28.4962	25.8322	27.9099	28.4269	29.2103	25.3136	24.5156	25.2476	25.0824	25.1006	24.5439	25.046	25.2081	24.9496	25.0877	25.4577	25.2143	26.5332	25.5942	26.4241	25.9893	26.1103	25.7493	26.5796	26.6621	25.5575	26.5373	26.5904	26.6832
31.9127	31.1386	31.5511	31.3514	31.7198	30.5138	31.7472	31.8518	30.393	31.998	31.4926	31.843	31.0827	28.9078	30.9211	28.9653	30.6557	29.3353	30.551	30.8132	28.2187	30.2855	30.873	31.3231	29.1517	28.117	28.8963	28.1255	28.8509	28.2428	28.8684	29.7785	27.9448	29.1023	29.878	29.2775	28.0666	26.7645	27.9052	26.6724	27.6717	26.7624	27.5841	27.968	26.7031	27.6449	28.0459	27.9286
26.2176	26.3627	25.4451	25.8349	22.7061	26.3286	25.5643	25.8415	25.1063	25.2816	25.7844	26.1449	27.262	25.5263	25.3842	24.3253	26.0944	26.3518	26.3666	25.9393	25.3408	25.449	26.3971	25.7796	25.122	24.6441	23.5811	24.2413	23.3217	24.6708	24.4796	25.6976	24.442	24.1147	25.2284	25.1623	24.9451	24.8732	24.4477	24.3007	24.2485	24.8137	24.8708	24.912	25.1109	24.1615	24.646	24.4642
28.5862	28.8301	28.3678	28.8699	28.4635	27.6332	28.4451	27.947	27.6354	28.2436	26.661	28.227	29.9147	27.7262	29.263	28.1662	29.4562	28.6707	29.5083	29.4147	27.4663	29.437	29.2159	30.0743	26.7864	26.3453	26.3953	26.1153	26.3044	25.7475	26.1947	26.5776	25.7362	26.0028	26.6239	26.7796	26.8313	25.9696	26.5995	26.2162	26.6611	26.3026	26.7082	27.0179	26.1301	27.0013	26.8715	26.8002
30.7557	30.8165	30.7537	31.0709	30.7654	30.2706	31.0274	29.9537	30.5265	31.2008	29.8784	30.6153	30.1122	29.3615	30.3492	29.3037	29.9771	29.3263	30.0036	29.9874	28.505	29.8135	29.6959	30.5285	26.5464	26.321	26.6974	26.3883	26.4987	26.4528	26.5908	26.6922	26.4579	26.7292	26.8866	26.6893	25.8224	25.729	25.8038	25.5717	25.67	25.467	25.6517	25.8493	25.6206	25.8536	25.6442	25.814
25.527	25.3744	23.9855	26.0961	24.7883	24.5505	24.6426	23.9717	24.5378	24.4996	23.7389	25.4281	26.7204	26.2503	26.0152	26.1957	26.4792	26.2026	25.8485	26.2699	24.9749	25.9667	26.1626	27.0441	24.1127	23.6212	23.3381	23.6575	23.3633	23.6001	23.4492	23.8786	23.3923	23.2747	23.7918	23.8972	24.3842	24.4403	24.1816	24.4273	24.6489	24.2559	24.2906	24.1955	24.4174	24.5998	24.15	24.2343
32.8902	31.2569	31.7193	31.5638	31.7252	29.5012	32.1832	32.0265	29.7437	32.0001	31.64	31.8291	32.3579	29.3324	31.5536	29.4383	31.9266	30.348	32.3037	32.56	28.8379	31.8959	32.5892	33.305	31.4565	29.6054	30.5973	29.591	30.4805	29.026	30.5792	31.8891	28.9457	30.6073	31.7544	31.4411	30.8576	28.7585	30.0918	28.6517	30.0765	29.133	30.4951	31.0943	28.9178	30.5131	31.0312	30.9165
22.5504	23.4284	22.1179	22.1523	21.8263	21.6947	24.1551	18	23.2224	24.1241	21.6259	24.946	22.8546	22.6474	23.6596	21.8698	23.7087	21.953	25.6743	21.9853	20.979	25.9713	21.8908	22.4944	23.5686	23.5968	23.376	23.2086	23.3982	23.3023	23.3961	18	23.8331	23.6483	23.5554	24.3262	23.848	23.4433	23.0343	23.6267	23.0121	23.5666	23.2255	23.1707	23.5324	23.3188	23.3851	23.0885
26.498	27.7347	26.822	28.1392	27.2395	27.2062	26.8497	26.1926	26.8751	27.5049	25.8026	26.5866	27.9611	27.5661	28.1937	27.4958	28.0822	27.8183	28.2644	27.889	26.5064	28.0559	27.761	28.8813	24.6831	24.9348	24.8374	24.9566	24.7249	25.043	24.5647	24.8557	24.8328	25.0032	24.6316	24.716	25.224	25.3886	25.2238	25.0516	25.2508	25.2685	25.3158	25.4795	24.9817	25.397	25.1893	25.607
29.0829	25.8524	26.7735	25.0232	26.6579	24.5662	26.8028	29.0857	24.5209	27.6083	28.3697	28.8864	28.9643	24.1887	26.4195	24.2065	26.723	24.6486	26.5105	28.6472	24.8677	26.722	28.8012	28.6584	28.1894	24.8385	26.0737	23.8875	25.9837	24.0288	25.7519	28.7419	23.916	26.4859	28.4324	28.1242	27.6678	24.2271	25.5176	23.8477	25.5561	23.973	25.6748	27.6415	25.1441	25.6828	27.6097	27.0337
24.6409	25.3998	25.1292	25.3514	25.1308	24.5679	25.329	25.4886	24.5755	25.6746	24.4522	25.5422	24.6924	23.8336	24.9732	23.4193	24.431	23.7558	22.3128	23.7352	21.9114	23.2614	24.0341	23.4175	24.211	23.851	24.0023	23.3834	24.1717	24.0364	23.9587	24.8922	23.7523	24.1674	24.8124	24.6316	23.4584	23.5194	23.5916	22.9577	23.0867	22.999	22.7977	23.1306	23.036	23.3095	23.6963	22.8841
23.0691	18	23.5274	22.0963	23.1785	21.9352	22.408	22.9651	21.4197	23.5292	22.8096	23.5014	23.5262	18	23.3351	18	23.7224	21.9496	22.9227	23.6302	18	22.8598	18	24.0296	23.7799	18	22.8896	21.8829	22.2325	22.638	22.5011	22.9043	21.9467	22.475	23.1117	22.7628	23.6823	18	23.578	18	22.8238	22.1967	22.6457	22.7593	18	22.9487	18	23.8361
20.6946	23.318	18	23.4411	18	18	18	18	18	18	18	22.1528	18	21.0879	18	23.0151	23.6891	23.8051	23.6577	21.5589	23.0964	22.6992	23.492	23.5188	22.127	22.6948	18	22.6107	18	18	18	18	18	18	18	22.2791	18	22.541	18	22.6348	22.7015	22.7938	22.1041	22.5862	22.8623	22.5355	22.7582	22.6796
25.6625	24.9147	22.6517	22.9007	22.222	23.4007	22.5746	26.2276	24.7203	22.2601	25.0906	25.4045	26.044	24.5787	22.703	24.0933	23.787	24.6429	23.8513	25.9377	24.319	22.3022	26.4157	25.8723	24.2741	23.8531	22.8335	22.2986	22.1555	23.5889	22.5409	25.4197	23.8182	22.1552	24.5408	24.232	24.1085	23.9082	22.3698	23.5434	21.6135	23.7496	23.0997	24.1692	24.2812	22.208	24.3941	23.1395
28.4312	29.0097	28.6253	28.9078	28.8474	28.0532	28.5162	27.5687	27.7474	28.7692	27.4591	28.0857	27.1501	27.1639	28.0213	27.1939	28.0095	27.448	28.2406	27.1239	27.0997	28.2105	27.2455	27.767	26.4918	26.7352	26.8146	26.4398	26.5498	26.4655	26.6174	26.3597	26.1681	26.6103	26.5869	26.5631	25.2372	26.054	25.9075	25.8832	26.0303	25.8579	26.0022	25.3771	25.9147	26.0664	25.4005	25.429
28.0274	27.5233	27.0923	27.3448	27.2189	26.5441	26.9297	28.5489	25.903	27.7352	28.2037	28.0127	28.3677	25.624	27.2045	25.4742	26.9216	26.1186	27.5385	28.0147	24.9381	26.8526	28.2526	27.4375	26.082	25.3547	25.498	25.0485	25.5439	25.094	25.1668	26.7986	24.5359	25.8941	26.6738	26.4212	26.0402	24.5636	25.177	24.4294	25.2338	24.6817	25.2417	26.0427	24.6387	25.2788	26.0975	25.0854
28.3997	27.9936	28.0939	28.5511	28.0508	28.4222	28.5139	27.1796	27.9691	28.4212	26.9232	28.2565	28.4509	27.5619	27.7073	27.3957	27.9174	28.2968	27.6053	28.2374	26.8528	27.5623	27.6747	28.1446	26.5564	25.9217	26.4593	26.1192	26.2892	26.3044	26.3385	26.3195	26.4108	26.4454	26.6024	26.5904	25.7875	25.949	25.8043	25.8689	25.7189	26.0666	25.871	25.9294	26.0378	25.8944	25.8657	25.9149
27.0891	25.8337	26.5532	26.433	27.2949	25.2566	26.9466	27.0422	25.3581	27.2016	26.0448	27.1481	27.6019	26.0699	26.0631	25.7849	27.3518	26.1229	27.2797	27.976	24.8723	26.1467	28.0858	27.472	25.1585	23.944	24.9236	24.3782	24.8885	24.1775	24.8152	25.5616	24.4286	25.0494	25.6148	25.1181	25.1904	24.5793	24.4785	24.3813	25.2411	24.9182	25.0745	25.6362	24.6298	25.1019	25.8425	25.2494
29.1405	29.8039	29.7072	30.2285	29.766	29.0441	29.9735	28.8067	29.2074	30.0539	28.626	28.8225	29.9058	29.1322	29.9852	29.2181	29.8372	29.5698	29.8493	29.5175	28.2252	29.6234	29.5572	30.4244	26.3805	26.4587	26.6454	26.5773	26.4619	26.4694	26.5309	26.6599	26.411	26.727	26.9901	26.1543	26.4322	26.4856	26.5122	26.3442	26.3605	26.2194	26.3359	26.486	26.3334	26.5051	26.4029	26.5904
27.3811	28.2804	27.626	28.0886	27.8965	27.3836	27.9498	26.6123	27.3955	28.1693	26.7758	27.1169	26.8602	26.3192	27.2115	26.6862	26.6118	26.4915	26.5677	26.3712	25.6415	26.4209	26.7469	26.8782	25.3103	25.2957	25.4488	25.0956	25.2655	25.2725	25.3974	25.0667	25.1865	25.4773	25.5799	25.1601	24.1701	24.5361	24.5652	24.5939	24.5355	24.4006	24.4257	24.3441	24.5037	24.4754	24.3574	24.0622
28.4191	29.3163	18	29.6352	18	28.0991	22.7332	22.0342	18	21.6995	22.5444	22.3428	29.0129	25.2585	28.1754	28.6103	27.9487	26.1534	27.3693	28.5986	23.6738	27.9273	26.7631	29.5664	25.8079	25.0499	18	28.4677	18	28.0066	24.9332	24.3326	18	23.2219	25.4381	24.16	29.1262	26.2449	27.0553	27.0371	28.3865	26.5787	28.248	28.4323	25.4801	28.579	28.0206	28.9556
18	18	18	24.891	21.1931	23.6042	18	18	23.5679	24.4374	18	18	25.0029	24.4357	25.4838	24.9253	24.4776	24.9378	24.7947	22.8382	23.9873	24.3846	22.5647	25.8938	18	18	18	23.3926	21.8449	23.9178	18	18	23.64	24.528	18	18	23.285	24.1305	23.9037	24.4228	23.402	23.746	22.8083	22.8851	24.019	23.7903	18	23.5836
27.1278	29.8939	27.7851	28.6905	26.0111	29.3544	27.1752	24.3023	28.2332	26.3668	18	27.5262	27.0539	18	23.7782	28.5689	24.1441	28.3862	26.9716	26.7808	28.3152	23.2542	24.5357	27.6247	27.8934	28.3216	28.1325	27.9014	28.1364	29.0718	28.0464	28.1226	28.4547	28.8329	18	28.0469	26.9643	18	26.5217	27.3591	27.0843	27.0442	26.7079	26.7925	29.2467	27.012	27.2622	26.7939
33.6521	33.4929	33.3375	34.1197	33.6475	32.7484	34.094	33.0322	32.5615	33.2626	32.7679	33.2058	33.4935	32.2915	33.8191	32.5329	33.6252	32.8816	33.8489	33.1639	31.4897	33.5369	33.3001	33.9772	31.765	31.2998	31.7894	31.531	31.8103	30.6265	31.9695	31.8667	30.8386	31.572	31.8694	31.4007	31.0074	30.5708	31.4754	30.6466	31.5251	30.7764	31.3159	31.2075	30.2355	31.7217	30.9679	31.1123
18	22.6598	20.5357	23.4624	21.838	22.4283	21.7604	21.2869	23.0802	18	18	18	25.9294	24.4434	25.8649	24.5938	25.1905	23.4111	25.6984	25.119	22.972	24.3595	24.886	25.644	18	21.9774	21.6511	22.031	22.0392	22.5927	21.9994	22.2357	22.3722	18	18	18	24.1717	23.8972	24.0423	23.6443	23.7154	22.4122	23.8485	23.9758	23.4892	23.8323	23.7909	23.7843
18	24.1675	23.5297	24.0273	24.6262	18	18	18	23.582	24.7756	18	20.7456	21.2888	21.4514	24.1092	23.7861	23.4442	23.2409	24.4103	18	18	18	22.47	23.4925	18	23.1486	23.7471	23.1794	23.5141	18	18	18	23.5151	24.0678	18	18	18	23.1765	23.3427	23.4648	23.3385	23.0139	23.5179	18	18	18	18	18
26.1328	26.4885	25.9941	26.7949	25.9264	26.3493	26.6273	24.4109	26.3409	26.0424	24.2302	25.2888	26.8605	26.8225	27.2524	25.8345	27.2985	27.1464	26.8195	25.7053	25.532	26.9249	26.0168	26.797	25.9076	25.8077	25.7502	26.0906	25.9689	25.1858	25.6769	24.6695	25.4644	25.7665	24.6936	25.0013	25.0423	25.7457	25.9398	25.501	25.6395	25.3966	25.7697	25.361	24.9996	25.9136	25.917	25.3519
18	18	18	22.2352	18	18	18	18	18	18	18	18	18	22.6255	23.7492	21.8282	23.4819	21.9285	23.1222	22.9238	22.5109	23.5541	23.4747	24.312	18	18	18	22.571	18	18	18	18	18	18	18	18	18	23.1579	23.6275	22.2635	23.4176	22.1908	23.1261	23.2442	23.129	22.5619	22.7664	22.9364
30.173	31.1536	30.2313	31.5957	30.5232	30.3851	30.6392	29.4005	30.5695	30.5489	28.9568	29.9531	31.9616	31.474	31.8271	31.3784	31.8767	31.5267	31.9134	31.6064	30.562	31.8019	31.6625	32.259	27.2184	27.4541	26.9876	27.47	27.0342	27.4233	26.9884	27.05	27.441	27.0494	27.1031	27.1606	28.1109	28.1171	27.9947	28.1403	27.93	27.9385	28.0044	28.1206	28.1488	28.1266	28.0581	28.0193
30.5882	31.1556	30.9649	31.5059	30.8538	30.2312	31.3949	29.6842	30.7808	31.329	29.3346	30.3656	30.0283	30.0338	31.8727	29.9521	30.6651	29.8809	30.6591	29.7721	29.0636	30.3737	29.8273	30.5286	28.1855	28.2205	28.5047	28.2357	28.2222	28.0278	28.401	28.2996	28.2532	28.4845	28.3582	28.1736	27.1325	27.5427	27.6708	27.4982	27.6466	27.4371	27.6243	27.1953	27.5475	27.6571	27.1309	27.2178
22.4994	23.5154	22.8013	24.8622	18	23.8603	21.9371	18	24.0918	21.9166	21.2962	21.6994	28.2462	27.5261	28.1094	27.8035	28.205	27.671	28.083	27.8628	26.7222	28.1001	27.9378	28.8582	19.7062	19.1409	18.9701	20.6963	18	21.0597	18	18	20.4863	19.2519	19.519	16.9519	25.5771	25.1502	24.99	25.5529	25.4058	25.0801	24.7664	25.5087	25.5135	25.1003	25.3189	25.5733
31.9808	32.8093	32.5066	32.5449	32.6361	32.1752	32.6303	32.0655	32.0482	32.8138	31.4529	32.2205	31.1678	30.4041	30.8199	30.2057	30.7855	30.4485	30.6895	30.9347	29.7136	30.4394	31.1771	30.7392	29.2938	29.6776	29.7654	29.2008	29.6765	29.7514	29.614	29.7843	29.4422	29.7876	29.6951	29.6004	28.0553	28.0331	27.7445	27.6526	27.8597	27.7855	27.6922	28.1253	28.0877	27.6972	28.321	27.4904
24.4152	25.0201	24.5265	25.6052	25.536	24.4898	24.9178	24.3224	24.9852	25.1669	24.1424	25.0028	25.9479	25.0251	26.1019	24.9495	25.8363	25.3191	26.2849	25.7371	24.2677	25.6268	25.8017	26.7222	24.5963	24.5558	24.2409	23.8866	24.3204	24.1658	24.1874	24.5947	24.1565	24.343	24.7471	24.5317	24.9483	24.3925	24.797	24.5746	24.8864	24.6619	24.8491	25.1725	24.1872	24.8974	25.0201	25.0984
27.9066	29.2562	28.0283	29.306	28.2153	28.5769	27.9271	27.5652	28.5338	28.4829	27.079	28.0006	30.0079	29.1509	28.9637	29.1914	29.3467	29.5527	29.4788	29.3653	28.4837	29.0755	29.7085	30.0547	25.944	26.4272	25.88	26.2144	25.7375	26.3017	25.6254	26.1501	26.0581	25.7992	25.8764	26.0241	26.6849	26.5819	26.1902	26.4153	26.2259	26.6486	26.2463	26.7629	26.7192	26.2955	26.6806	26.546
18	18	18	18	18	18	18	18	18	18	18	18	23.3015	22.2188	25.0636	24.0496	25.4684	23.0928	24.9612	22.3358	21.4203	25.1463	21.2888	24.4819	18	18	18	18	18	18	18	18	18	18	18	18	23.1828	22.4882	23.6606	23.0542	23.9186	22.7952	23.3973	22.755	22.9228	23.9544	22.0206	23.171
27.5581	27.7603	27.7448	28.3254	27.4425	27.2529	27.8562	26.0562	26.9665	28.0879	26.3701	26.9842	26.7677	26.3315	26.6256	26.3225	26.9518	26.2925	27.0148	26.7106	25.5636	26.3084	26.5906	26.7075	25.2474	25.0476	25.3425	25.3136	25.3025	25.3317	25.3454	25.2466	25.3119	25.4369	25.281	25.0234	24.4912	24.5249	24.471	24.5141	24.4529	24.5466	24.4973	24.5396	24.944	24.523	24.4434	24.0935
28.1758	28.7305	27.9807	28.9826	28.3167	28.3715	28.3153	27.4217	28.4749	28.3789	26.8049	27.904	28.9294	28.34	28.7986	28.4719	28.5341	28.8591	28.7656	28.4385	27.8412	28.37	28.3903	29.0113	25.6295	25.6914	25.5045	25.8656	25.4314	25.9487	25.6098	25.532	25.8521	25.4629	25.7629	25.6169	25.8038	25.8961	25.5805	25.8496	25.4511	25.8721	25.5366	25.9461	25.9963	25.5785	25.7247	25.9919
24.6955	18	23.5472	18	23.7039	21.8264	24.2541	18	22.6005	24.4001	18	18	23.7972	22.7268	23.2767	18	23.6839	23.274	24.3738	22.7899	18	18	23.8552	18	24.0774	18	23.9737	18	23.9127	23.0104	23.5894	18	23.4143	23.6999	18	18	23.5935	23.5219	23.4501	18	23.7132	23.799	22.9258	23.2836	18	18	23.9575	18
18	18	20.9678	18	18	18	18	18	18	18	18	18	24.7672	18	23.0358	18	23.7192	18	23.5751	24.0693	18	23.5606	22.6268	25.4013	18	18	22.6111	18	18	18	18	18	18	18	18	18	22.6806	18	22.6225	18	23.7064	18	23.0662	18	18	23.0839	23.594	22.9713
23.6195	25.0553	21.8087	25.0171	23.8958	24.4331	25.0804	20.3809	24.8443	23.9326	22.2496	20.6565	26.1019	25.8917	25.8824	26.1904	26.9659	26.1565	26.4539	25.2112	25.3638	25.9084	25.9292	26.5472	24.0401	24.9011	23.2017	24.1937	23.9032	24.3368	24.845	22.7498	24.329	23.9089	24.2052	24.0115	24.7435	25.3105	24.6129	25.1789	25.4916	25.6082	25.1375	24.7397	25.3268	24.7086	25.2718	25.1106
18	24.1907	21.8654	24.7048	23.7558	23.0569	18	18	18	21.6662	18	18	25.8998	24.5108	18	24.452	25.6952	24.9501	25.2653	25.2578	23.8135	25.813	25.0792	26.4369	18	24.1033	24.368	24.3745	23.8229	23.6959	18	18	18	23.9631	18	18	25.0056	24.974	18	24.8181	25.3798	25.1432	25.024	25.0172	24.8606	25.3049	24.889	25.4055
27.8486	28.6456	27.7441	29.1797	28.119	27.4843	28.5777	27.2849	27.6941	28.3666	27.3436	28.2051	28.2606	27.2649	27.487	27.3616	28.244	27.5549	28.5662	27.7383	26.6186	28.0767	28.1479	29.1243	26.4588	26.7734	26.7287	26.8569	26.5036	26.4061	26.672	26.1746	26.4552	26.5113	27.1002	27.0484	25.8523	25.9774	25.5178	25.9731	26.0261	26.1518	26.1577	25.9941	25.8193	26.0418	26.2942	25.9526
27.8304	28.5124	27.9398	28.9159	27.9987	27.7683	28.8193	26.9799	27.9947	28.81	26.5575	27.695	27.3739	27.2054	27.8218	27.253	27.8175	27.7905	27.6437	26.9213	26.4915	27.5131	27.1487	27.683	25.979	25.9762	25.9893	26.07	25.744	26.0235	26.3205	25.8648	25.9527	26.2343	26.0596	25.9387	25.0259	25.3942	25.2725	25.489	25.1597	25.3815	25.2425	24.8096	25.3837	25.3544	24.9494	25.0073
23.4492	22.7143	18	23.6286	18	22.5606	22.35	18	22.2685	22.2143	18	18	23.9715	18	23.2493	22.8954	18	23.3196	18	23.2107	18	22.0846	23.3171	23.0619	24.1622	22.8811	18	23.2205	18	23.1471	22.7962	18	22.917	22.6928	18	18	23.4138	18	23.0961	23.2021	18	23.3276	18	23.1953	18	22.6332	23.2213	22.7842
18	25.3593	23.4868	25.4479	23.7725	24.4579	23.7667	19.8068	24.7982	24.0572	18	23.5466	25.2186	24.836	23.8923	25.4635	24.1797	25.7546	24.3604	24.2883	24.0476	24.2252	18	25.1713	18	24.0382	22.6689	23.6147	23.0253	23.4517	22.9244	22.0455	23.4224	22.9	18	23.6815	24.0689	23.6998	22.7468	23.8144	23.1728	24.4274	23.2074	23.4408	24.3078	23.1116	18	23.5909
18	24.6808	23.3648	25.6363	22.9629	23.8523	22.7371	18	23.9612	24.0341	18	23.1471	26.1078	26.174	26.0964	26.6157	26.4458	26.6866	26.1302	25.1345	25.648	25.6108	25.6905	26.2969	18	24.9079	24.6031	23.615	23.68	24.669	24.1815	18	24.8259	24.6588	18	23.8493	23.9083	24.53	23.9486	24.8432	24.2281	24.494	23.9694	24.5713	24.55	24.0394	24.2164	24.5144
31.4827	31.9003	32.1523	32.5096	32.0239	32.0316	32.2887	30.6983	32.3221	32.3455	30.8618	31.3928	32.4293	32.3446	32.6456	32.2532	32.7067	32.7364	32.8524	32.2158	31.8443	32.4376	32.4464	33.004	28.2084	28.1498	28.6526	28.5049	28.3565	28.9982	28.5861	28.2654	29.0531	28.7234	28.671	28.2208	28.5716	29.143	28.7392	29.0995	28.7676	29.1826	28.7456	28.6901	29.3393	28.7909	28.8492	28.6444
28.4935	29.388	28.3742	29.56	28.66	28.9934	28.5781	28.329	28.9662	29.0107	28.0239	28.3549	29.5347	29.0058	29.6247	29.3322	29.6917	29.2778	29.7905	29.2144	28.5781	29.413	29.2462	29.7664	25.532	25.4987	25.3851	25.4618	25.3094	25.714	25.1951	25.8433	25.8143	25.5577	25.879	25.5383	25.5957	25.7838	25.9208	25.8478	25.9518	25.7481	25.9075	25.5697	26.0378	25.916	25.5822	25.5215
18	23.3629	18	23.1871	18	22.5345	18	18	22.1129	22.1351	18	18	23.1726	23.2718	23.6219	23.3918	22.9756	23.7875	18	23.0471	18	23.5128	22.8426	25.0981	18	22.8724	18	22.8893	18	22.8823	18	18	22.7288	22.5428	18	18	22.9039	23.2597	23.172	23.3415	22.8426	23.2503	18	23.0031	18	23.237	22.8736	24.2683
23.0652	25.1214	24.3952	26.3548	24.4647	24.7646	25.5432	18	23.5199	25.3558	23.8878	23.2002	18	22.1725	24.9318	21.2288	23.6861	22.5892	18	23.4959	21.4516	23.1175	24.1978	18	22.6358	24.2791	23.6736	24.2811	24.3496	23.9782	24.9464	18	24.1212	24.2853	23.2282	18	18	18	24.9247	18	23.2931	23.7259	18	24.1015	18	23.0816	23.246	18
22.9139	23.7568	23.5381	18	24.0855	21.537	22.9336	18	22.2981	23.9836	18	21.9867	24.3012	22.8689	24.0966	23.0302	24.1081	24.6249	24.9356	24.3659	22.0826	22.9489	23.9347	18	23.1718	23.652	23.1056	18	23.298	22.5003	23.3899	18	23.0191	23.206	18	22.6647	23.1848	23.5538	22.9773	23.61	23.0003	24.0501	23.8267	23.5769	23.4367	23.3448	22.9295	18
24.8199	25.0596	25.1054	25.8599	25.3107	25.1349	25.0942	24.1997	24.5768	25.515	18	25.1332	25.8944	24.958	23.6885	25.6254	24.1894	25.9165	24.5103	25.6664	24.5352	23.0218	25.6555	26.0777	23.8747	23.9571	24.1416	24.1521	23.5323	24.3476	22.9994	24.0656	24.1356	23.9973	18	24.1758	24.3505	24.5221	23.0634	24.6741	23.604	24.4613	22.8745	23.8514	24.4793	22.4659	24.6089	24.1572
24.7925	25.888	25.6521	25.9647	25.2042	26.1336	25.1594	22.8995	26.1635	25.4925	22.7302	24.6061	27.7958	27.382	28.2449	27.4771	28.2851	26.9185	27.7399	27.3618	26.4231	27.896	27.0951	28.2575	23.2223	24.1384	24.4748	23.8876	23.8591	25.2173	23.8742	22.888	25.2969	24.8986	23.0142	22.7525	25.6687	26.1296	25.5978	25.7937	25.5424	25.869	26.2443	25.7804	25.9917	25.4059	25.2911	25.7446
28.9191	28.1811	28.1323	28.4103	28.5407	27.7633	27.9421	29.2375	27.5308	28.563	28.813	28.9436	29.0571	27.6291	27.3732	27.3072	28.6225	27.5941	28.2248	28.9548	27.283	28.1931	29.01	29.1197	26.9812	26.2678	26.0965	25.9428	26.1418	26.1357	25.6576	27.5326	25.5425	26.3909	27.5697	27.2228	26.4047	25.5889	25.7711	25.2682	26.0391	25.524	26.1927	26.5524	25.7963	25.8616	26.7628	25.9895
18	23.2823	22.3687	22.7055	18	21.1605	21.9216	18	22.6596	21.965	18	21.7042	24.819	23.9961	24.6558	24.4964	25.0231	24.2352	24.6052	24.3697	23.5958	24.5972	23.7894	25.0835	18	21.9869	22.3165	22.5785	18	21.8635	18	18	22.4949	22.0894	18	22.2368	23.498	23.5723	23.4837	23.7199	23.3582	23.2978	23.2228	23.3094	23.2782	23.3979	23.2843	23.7066
23.1759	22.0074	23.2331	24.5755	21.5785	24.0611	24.2632	20.4767	23.3723	23.9546	20.4285	21.3948	25.9542	25.2127	26.1142	24.7909	26.4431	25.8791	26.2571	26.0319	24.0664	25.3217	25.3125	26.9086	22.632	22.2544	23.2907	23.1994	22.0051	23.1869	22.7527	21.9739	22.7998	22.2046	22.2527	22.382	24.3786	24.1322	24.2994	23.983	24.4668	24.126	24.8663	24.3557	24.0989	23.6545	24.0375	25.1666
25.8428	25.3353	25.5969	25.7767	25.5707	24.3576	23.9369	24.6981	24.4294	25.9082	23.3893	25.2976	27.2765	25.71	27.4249	26.1425	27.3014	26.2381	27.4173	26.8839	24.8906	26.8617	26.598	27.2511	25.0836	24.4402	24.4138	23.8731	24.7447	23.7029	23.7641	23.5906	23.7481	24.3998	23.8626	24.7164	25.2779	24.2953	24.7322	25.2404	25.9404	24.4937	24.9689	25.2628	24.491	25.2468	25.0492	25.4007
21.1962	24.5903	23.9286	24.9891	23.5552	22.9959	23.8341	22.7046	23.2654	24.2834	20.9448	23.3217	24.2272	25.0423	24.338	24.5149	24.43	24.9747	25.1303	24.6827	23.8904	24.8253	24.1996	23.9492	18	23.1573	23.5231	23.5391	23.0769	23.3209	23.5637	23.3519	23.4189	23.2014	23.4568	23.4042	23.5158	23.9055	23.8786	23.7101	23.8971	23.8746	23.868	23.6044	23.9682	24.0383	23.8337	23.6404
25.8044	26.6576	26.3888	26.9264	26.8831	25.9947	26.5517	25.4083	26.746	26.466	25.0619	25.9189	25.4706	27.3037	27.089	27.0312	26.9447	27.413	26.6603	26.9191	26.7264	27.1217	26.6987	27.4432	25.0389	24.9945	25.658	25.0446	25.481	25.95	25.1183	24.863	25.5694	25.3983	25.4388	25.3242	24.6934	26.3168	25.4944	26.017	25.3988	26.4514	25.3995	25.5268	25.9957	25.5261	25.5966	25.2594
24.1124	26.1272	25.1031	25.9854	25.3605	25.6671	24.6033	22.7981	25.6112	25.2505	23.1245	21.8036	24.8446	25.9919	25.0331	25.9458	25.9005	25.8096	25.5321	24.2205	25.5302	25.5744	24.6909	24.8839	23.5049	24.1481	24.3003	24.0416	23.8961	24.5336	23.6171	22.9475	24.3521	23.7627	24.1602	22.8161	23.9306	24.8261	23.6298	24.9743	24.0515	24.8013	23.8033	23.698	24.8311	24.1187	23.7439	23.1374
31.8233	32.0868	31.713	32.3936	31.7685	31.1635	31.7912	30.7859	31.4837	31.6567	30.8445	31.7187	31.2765	30.6812	31.3236	30.8553	30.9793	30.7422	30.9813	31.0268	29.9146	30.7288	30.8758	31.9244	28.7546	28.5774	28.5709	28.656	28.3702	28.3481	28.3705	28.5388	28.563	28.3478	28.8951	28.7384	27.8827	27.8388	27.7475	27.7801	27.5278	27.6101	27.4943	27.6821	27.6719	27.422	27.4737	27.9022
28.4074	28.8971	29.6935	29.1344	29.5059	28.6001	29.6398	28.297	28.6868	29.7835	27.8072	28.6281	27.9519	27.0466	28.1335	27.7242	28.2759	27.9497	28.147	27.5786	26.8896	27.0904	27.5729	28.1662	25.7785	25.9958	26.7212	25.9098	26.4664	26.1425	26.6619	26.1716	26.1287	26.6996	26.2119	25.9835	25.1791	25.1959	25.3675	25.2983	25.3993	25.3395	25.2391	25.164	25.4467	25.3892	25.1691	25.0867
27.147	28.4907	27.246	28.5441	27.5033	28.1952	26.9078	26.312	28.4159	27.7351	25.5901	27.1123	29.7628	29.134	28.8067	28.9701	28.853	29.3898	29.1401	29.211	28.7711	28.9684	29.7198	29.5169	25.202	25.7106	25.1979	25.7043	24.9132	26.0001	25.1594	25.2311	26.0879	25.0909	24.7345	25.0176	26.6688	26.8541	26.0561	26.5793	26.0899	26.8522	25.977	26.6249	27.0851	26.1838	26.6291	26.1198
27.6722	27.674	27.6384	28.1024	28.1669	26.6353	28.2204	26.7318	27.1297	28.2658	26.9155	27.1853	26.4425	25.5993	27.1094	25.3457	26.4769	25.7907	26.7344	26.3558	25.309	25.916	25.9191	26.1662	25.1819	25.165	25.7429	25.0848	25.3512	24.9354	25.7523	25.3124	25.0453	25.5624	25.6491	25.437	24.1257	24.5102	24.5137	24.1275	24.3412	24.1455	24.3892	24.3992	23.7038	24.5	24.1897	24.0477
29.3473	30.5177	30.1383	30.6858	29.9328	30.181	30.1478	28.3526	30.3965	30.1545	28.6288	29.1245	29.9356	30.2586	29.8885	30.4561	30.5641	30.8586	30.219	29.7588	29.5389	30.3365	30.0005	31.0421	27.6587	27.9212	27.8289	28.0508	27.5316	28.2978	27.5407	27.5251	28.3436	27.8582	27.9817	27.6247	27.6129	28.2421	27.418	28.2754	27.7025	28.2945	27.6649	27.5524	28.3401	27.6032	27.5336	27.9563
30.0492	28.6655	30.0762	29.2626	30.2552	27.6464	30.4072	29.5125	27.4049	29.8913	29.0956	29.9538	29.9365	26.5206	29.6063	26.8209	29.7352	27.5001	29.5944	29.4565	26.1267	29.141	29.7701	30.097	27.5939	25.8866	27.4295	25.9058	27.3149	25.9146	27.2891	27.6426	25.7436	27.2191	27.6965	27.5488	26.7456	25.1736	26.5713	25.1163	26.5133	25.0065	26.4304	26.6705	25.1661	26.5684	26.813	26.7961
23.6066	24.551	24.2421	25.2952	24.3987	24.4628	22.9837	18	24.1307	24.6322	20.6154	24.0832	26.3588	25.2885	25.0418	25.5047	26.3398	25.2046	25.6729	26.1629	24.8539	25.9738	26.1558	27.1658	22.6084	23.026	22.9228	23.5792	23.3391	23.6405	22.7308	18	23.0541	23.7414	18	23.2804	23.8133	23.984	23.9064	23.6755	23.8335	23.7056	24.2125	23.8024	24.1956	24.087	23.6375	24.1931
22.414	23.6642	23.3083	23.6256	23.2399	18	23.332	18	22.4859	24.3965	18	22.3696	26.2718	23.1386	25.6307	24.2329	25.5247	24.1541	25.6517	26.0053	21.4454	25.6669	25.5047	25.8412	22.87	23.9045	23.0323	22.0993	23.7077	18	23.8013	18	22.9833	23.7348	18	22.8783	24.7485	22.7662	23.4889	23.3207	23.8754	23.2748	23.5621	24.6298	22.704	23.6718	23.7222	23.926
30.639	31.4558	30.9809	31.891	31.3896	30.9176	31.4566	28.9431	31.2843	31.1131	28.6997	30.5153	31.1693	31.2982	31.3177	31.4933	31.5045	31.6776	31.442	31.0632	30.4573	31.2649	30.9997	31.8448	27.8704	28.2474	28.2266	28.326	28.322	28.3036	28.2973	27.2859	28.5506	28.1673	27.5416	28.1186	27.8803	28.5864	27.9206	28.5786	28.2106	28.6212	28.0256	27.9458	28.4501	28.1666	27.9383	28.1162
22.5924	24.4504	24.7034	25.5113	24.918	23.7243	22.8104	22.5277	23.8708	24.6008	23.9947	24.5333	23.205	22.776	22.9743	24.1485	18	24.5832	22.7215	23.3066	22.2415	23.0324	24.0369	23.6755	22.8469	23.4409	24.6164	24.7464	24.7437	23.6632	18	18	23.7629	23.8623	24.5908	24.2326	18	18	18	24.0306	18	24.2224	18	18	18	18	23.0884	23.0108
25.0727	27.0213	25.6294	26.4676	25.6557	26.4729	25.0364	23.2956	26.1608	25.516	24.5038	24.7568	26.9294	26.6705	26.9638	27.2743	27.1628	26.9821	26.8178	26.8261	26.0805	26.8103	26.4954	26.9741	23.9529	25.1354	24.3496	24.1139	23.9362	25.2844	23.5962	23.8004	24.5024	24.5695	23.9892	24.2009	25.1938	25.564	25.3202	25.9436	25.7105	25.6477	25.2944	24.9185	25.762	25.6415	24.8265	24.9151
28.6998	27.2141	28.0008	27.8188	28.0894	26.5561	27.8513	27.875	26.4949	28.5091	27.7565	28.869	28.8728	27.2474	28.5136	26.9616	28.4314	27.3495	28.6679	28.7238	26.5506	28.4175	28.4401	28.9967	27.0492	25.3268	26.328	25.8113	26.1973	25.5429	26.0455	26.7843	25.3665	26.6179	27.0609	27.1094	26.5667	25.7668	26.3046	25.4581	26.383	25.7004	26.4098	26.7009	25.757	26.3571	26.6362	26.2312
18	18	18	18	18	21.0248	18	18	18	18	18	18	25.9825	23.4358	24.9281	23.9354	24.7438	24.6504	24.6823	25.0791	22.9173	24.7676	24.9012	25.693	18	18	18	18	18	21.7921	18	18	18	18	18	18	24.9319	24.0233	24.402	24.4258	24.6558	24.4328	24.5652	24.6785	23.9675	24.5673	24.5133	24.4212
29.8256	30.6898	29.6985	30.9595	30.2224	30.0262	30.2379	28.8829	30.2871	30.236	28.3696	29.5196	30.4901	30.2682	30.6674	30.2624	30.7998	30.4755	30.881	30.1727	29.3869	30.5523	30.0072	31.0045	26.8995	27.3322	26.9036	27.3068	27.1024	27.3843	27.0254	26.7728	27.3814	27.0849	26.5956	26.7852	26.9945	27.443	27.2161	27.4401	27.299	27.4425	27.2892	26.9187	27.3457	27.3703	26.8901	27.1029
33.8955	33.3382	33.6225	33.637	33.5763	31.8287	33.7356	33.5066	32.1932	33.5414	33.1893	33.5321	33.5101	31.6624	33.0978	31.8398	33.1547	32.0009	33.5294	33.3561	30.5161	33.1621	33.1344	33.8007	32.6296	31.7388	32.429	31.7531	32.1815	30.9569	32.5625	32.6656	30.9231	32.218	32.8452	32.3973	31.6858	30.8026	31.6407	30.535	31.6338	30.5647	32.0064	31.8002	30.0625	31.9442	31.7373	31.7034
22.3488	24.6284	23.1838	24.6056	23.2398	23.4682	23.6568	18	23.6269	24.9068	18	18	25.3213	24.1051	25.0506	25.122	25.4471	25.4866	25.5889	23.0432	23.3307	26.0184	24.3973	26.2845	23.2275	23.3079	23.5236	23.5917	22.9427	23.3173	23.4425	18	23.095	23.3999	18	18	24.2816	24.1457	23.8761	24.568	24.0169	24.3483	24.4464	23.6912	23.8253	24.4415	23.9168	24.3907
25.7609	22.0796	21.1089	22.6812	22.3506	18	21.548	25.5736	18	22.6062	25.0689	25.8859	26.5532	21.4907	18	21.1871	23.7313	23.1957	24.2046	26.0112	23.313	24.7742	26.4281	26.8917	24.9666	23.1799	22.6274	21.4219	23.8672	18	22.7392	25.4276	18	22.5818	24.5823	24.5942	24.6625	21.932	18	21.5758	22.6558	22.8395	23.2175	24.008	23.8416	23.3051	24.2161	24.8524
25.0288	25.7785	24.5485	25.7739	25.1952	24.6268	25.2727	24.175	24.9248	25.458	23.4659	25.0644	23.7737	24.3039	18	24.4022	24.2549	24.8044	24.7505	23.8518	23.9712	23.704	25.4329	24.2902	23.6862	24.7401	23.9323	24.7212	24.0242	24.2498	24.0623	23.6715	24.5352	24.3201	24.2148	23.9027	22.9865	24.0759	18	23.8023	23.6344	23.8224	23.2044	23.3612	24.0896	23.8474	24.235	23.0961
31.2158	32.2468	31.6716	32.861	31.9189	31.4778	32.1828	30.0692	31.6469	31.8224	29.8333	30.9899	34.2952	33.5137	34.3681	33.9843	34.3823	34.0199	34.2705	33.5786	32.7811	34.1702	33.6991	34.5713	28.6524	29.017	28.9274	29.2037	28.9738	28.9886	28.9165	28.3983	29.0413	28.74	28.4092	28.7195	30.6979	30.7583	30.86	30.9594	30.8346	30.8992	30.7915	30.5944	30.7022	30.7598	30.479	30.8536
28.002	25.459	26.9278	24.9218	26.6595	22.6394	26.9304	27.697	23.6359	27.4928	27.4835	28.3666	27.0903	22.2634	24.7643	24.6477	24.5782	21.4774	24.7302	25.878	20.9394	23.1922	26.1368	26.0388	26.0923	23.1032	25.0281	23.2153	24.7198	20.8951	24.5433	26.4713	22.2697	25.2319	26.5363	26.3746	24.3818	20.8359	23.2473	21.9905	22.6272	20.5477	23.0094	23.8821	18.7406	21.4648	24.0946	23.5571
26.7269	26.6528	24.7255	26.896	25.3007	25.0144	25.9299	25.6766	25.9661	24.8127	18	24.8406	26.0077	25.3417	25.2492	24.6938	25.9052	24.8139	25.2415	25.4848	24.799	26.0449	26.9047	25.5967	26.9913	26.5942	25.2146	26.6012	25.4778	25.7281	26.06	26.5557	26.4403	24.7969	18	25.2799	25.7261	25.9093	25.2226	25.17	25.803	25.1839	25.1778	25.5559	25.9	26.0868	26.9176	24.9029
29.214	30.4089	29.0483	30.9253	29.4559	29.574	29.7553	27.9617	29.7504	28.9604	27.8094	28.7493	29.4102	29.6444	29.0865	29.615	29.5036	30.4827	29.5096	29.2069	28.9442	29.4909	29.4701	30.2841	26.5656	27.2538	26.5891	27.2937	26.6539	27.1964	26.5446	26.1047	27.1777	26.2778	26.5277	26.3301	26.1022	27.1523	26.0397	27.035	26.2375	27.3043	26.0407	26.3873	27.083	26.4183	26.3861	26.3926
27.3771	27.9197	27.1196	28.1082	27.6824	27.0354	27.6271	26.4973	27.2291	27.1681	26.7388	27.1329	26.691	26.4206	26.3683	26.6814	27.286	26.8274	27.7145	26.9441	25.5002	26.4538	27.4499	27.7569	26.2306	26.198	25.9575	26.1594	26.2438	26.1018	25.7438	26.2018	26.1351	25.1495	25.5693	25.8764	25.5869	25.4002	25.4282	25.5795	25.4839	25.5274	25.7677	25.4894	25.8026	25.3352	25.8039	25.6646
26.403	26.3616	26.6656	26.4246	26.8947	25.595	26.623	25.8136	26.2364	26.8901	24.9983	26.5091	25.5335	25.0267	26.1938	24.0477	25.5089	25.0513	25.2451	25.5943	24.0656	25.3218	25.4608	26.4089	24.3763	24.3146	24.9812	24.1914	24.5457	24.2758	24.7886	24.7127	24.4819	24.8715	24.4927	24.6373	23.5055	24.0897	24.209	23.5573	24.0173	23.2869	23.8846	23.9721	23.5943	24.1907	24.3076	23.7232
28.5738	25.4296	26.84	26.001	27.3154	25.4247	27.5217	27.1495	25.4448	27.8212	27.2052	28.1552	29.0942	23.8809	28.1697	25.3706	28.171	26.4506	28.2634	28.197	25.1363	28.1107	28.3226	29.5888	26.5041	24.652	25.8571	24.2161	25.4782	24.1206	25.7113	26.5539	23.9461	25.7785	26.5719	26.4808	26.5411	23.3187	25.794	23.8398	25.91	24.5346	25.6594	26.393	24.8573	25.871	26.465	26.3817
24.6803	25.4835	25.1305	25.6671	25.2535	24.9799	25.3499	24.2527	25.304	25.7425	18	25.089	24.6611	24.4089	25.5304	24.258	25.5091	25.0455	25.0273	24.7163	24.5964	25.0152	24.8048	25.3999	23.911	24.0363	24.0251	23.9065	24.2864	24.0278	24.0275	24.2962	24.1802	24.3164	18	24.073	23.1711	23.8502	23.8619	23.506	23.9047	23.7654	23.7029	23.6681	24.258	23.6491	23.7263	23.2577
28.8033	27.6734	28.6427	28.1588	28.3318	27.3229	28.4326	28.0641	27.7277	28.8666	28.2119	28.6163	29.2544	27.8252	28.9176	28.3463	29.1432	28.7408	29.2541	29.2201	27.128	29.1249	29.5106	29.729	26.8251	25.5896	26.9268	26.0713	26.4311	26.0466	26.6053	26.8931	26.3185	26.8494	27.3024	26.9172	26.8559	26.5406	26.7761	26.3035	26.9388	26.6136	26.7557	27.1912	26.3876	26.9393	26.9666	26.8889
24.5061	24.2508	24.2903	25.2198	24.3132	23.8639	24.622	24.1082	23.8937	24.5776	23.4212	24.2733	18	23.8731	18	22.3514	24.2866	23.531	23.0336	23.5159	22.2848	23.9604	24.414	24.7117	23.8109	23.7594	24.0193	24.1867	23.683	23.7767	23.9407	23.8814	23.8482	24.1636	24.0352	23.6849	18	23.8797	18	23.1058	23.5676	23.2797	23.0386	23.9415	23.7888	22.9717	22.7297	22.8733
18	22.1604	23.1463	23.1318	18	24.201	18	18	22.916	22.4935	18	21.9719	25.8386	24.4085	24.1588	25.6193	24.6861	25.8873	23.0054	25.1509	24.2305	24.141	24.5603	26.0442	18	22.6443	18	18	18	23.8988	18	18	18	18	18	18	23.831	24.1177	23.6487	23.7123	23.6403	23.586	23.3426	24.1581	24.3315	23.4668	23.7386	24.153
30.5958	31.2152	31.1087	31.807	31.3625	30.8079	31.0058	29.0521	31.2666	31.3887	28.9577	30.0421	30.2511	30.2933	30.8043	30.7782	30.7321	30.8829	30.7466	29.6977	29.9964	30.3477	29.1826	30.0478	28.4181	28.6821	29.0755	28.8546	28.9121	29.0465	28.7369	28.5652	29.1421	28.8695	28.6291	28.4849	27.8205	28.5825	28.15	28.559	28.1205	28.5853	28.2255	27.8398	28.7098	28.0245	27.6122	27.4737
26.2626	24.2246	25.4184	25.5076	25.4861	24.6151	25.6557	21.4355	24.9384	25.8501	18	23.9211	25.9082	24.8685	26.0316	24.8643	26.2685	25.3295	23.1557	25.918	23.8795	26.0599	23.8045	24.1998	26.233	23.8721	25.2373	24.8696	25.0113	24.4165	25.3059	24.8271	24.7466	25.563	18	25.6323	25.0952	24.7726	25.313	24.6509	25.0142	25.118	24.5959	25.3162	24.4472	25.0632	25.1854	25.3978
26.7363	28.1839	26.7847	28.2442	27.5313	27.2158	27.6692	27.382	27.3837	28.2361	26.6838	27.5246	28.4925	26.7056	27.6232	26.6691	27.4925	27.047	27.5966	28.1177	26.7367	27.4492	28.1937	28.0581	25.5432	25.4412	25.4573	25.4167	25.466	25.9934	25.542	26.0206	25.7103	25.8382	25.9591	25.7333	25.9244	25.2967	25.1792	25.1366	25.3518	25.2177	25.165	25.7589	25.6882	25.3003	26.1313	25.3475
30.0026	30.0428	29.4968	30.2911	29.7115	29.3214	29.8204	29.6733	29.26	29.8099	28.9833	30.1378	31.1317	30.2907	30.3258	30.5424	30.4617	30.5493	30.8777	30.6517	29.6018	30.338	31.088	31.3181	29.0863	28.616	28.4588	28.8189	28.3841	28.6672	28.3386	29.1831	28.5387	28.3705	29.4143	29.069	29.7388	29.4355	28.8188	29.4115	28.8757	29.4861	29.2397	29.401	29.2434	29.0262	29.6292	29.679
24.1615	18	22.7196	20.3104	18	18	18	24.1477	18	23.4098	23.0828	25.0233	25.0978	20.8858	18	18	21.8411	18	22.0158	24.9958	18	22.4683	25.2639	24.5732	23.2183	18	23.1073	21.4999	18	18	18	23.0544	18	22.4958	23.1424	23.856	23.5843	22.3018	18	18	22.5991	18	22.6422	23.562	18	18	23.6377	23.3813
27.2271	24.9499	26.8719	25.7762	26.6745	23.7257	27.4122	26.1772	24.0648	27.194	25.712	26.5023	25.1539	21.8321	25.0346	21.8605	25.9094	22.9032	25.0659	24.8644	21.5319	25.2821	25.7679	26.0959	25.9613	24.4403	25.3368	23.938	25.0405	23.8876	25.9501	25.4134	23.1081	25.5145	25.7217	25.1911	24.5873	22.1282	23.055	22.2648	23.7874	22.3262	24.0848	24.4278	22.4585	23.3688	24.1345	24.2005
31.8286	29.3462	30.7073	29.4051	30.9712	27.9761	31.015	31.4654	28.0795	30.7114	31.3544	31.6418	31.6096	27.7547	30.099	28.2428	30.0837	28.3536	30.4416	31.2536	27.9863	30.1813	31.5616	31.6278	29.8002	27.4758	28.8565	27.0074	28.6819	26.8164	28.5824	30.1699	26.6613	28.4768	30.1847	29.6744	28.9578	26.5522	27.7263	26.57	27.9154	26.564	27.9115	28.9875	27.3898	28.1439	29.1002	28.926
18	18	24.1345	23.3869	24.2431	22.9821	18	23.4297	23.8043	23.7724	18	21.988	27.3948	26.4027	27.2879	26.413	27.5529	26.8107	27.3101	26.9478	25.4392	27.0415	26.5734	27.178	18	18	22.9819	21.5525	22.7471	22.7035	18	22.319	23.2744	22.2292	18	20.8802	25.7816	25.7977	25.8266	25.9038	25.9275	25.6063	25.9249	25.7804	25.0089	25.8251	25.8114	26.0146
28.1878	25.3668	24.6641	23.6951	21.8158	21.6617	22.7776	28.3573	18	25.8802	27.8987	28.3819	28.963	20.9429	24.9707	18	23.9981	24.2677	24.7191	28.5076	23.2866	25.0054	28.9964	28.1571	26.455	21.5956	21.7272	19.9267	18.8025	18.6316	19.0475	27.3704	18	23.0483	27.1072	26.569	26.4326	19.0909	22.063	18	19.4949	20.8986	21.6174	26.2828	22.0063	22.3895	26.856	25.2575
23.3167	25.9461	25.3351	26.2908	25.1225	24.826	25.8122	21.0735	25.763	25.3245	21.9389	22.7535	24.9875	25.7756	26.1884	25.9621	26.764	26.0472	26.8385	23.725	25.0676	26.2152	25.2001	25.3553	24.3157	24.7601	24.468	25.0194	24.1865	24.478	25.1304	18	25.0945	24.1262	18	24.7331	24.512	25.0549	24.9953	25.0142	25.5542	25.186	25.4921	23.0231	25.1063	25.1474	25.0783	23.8889
34.5218	34.7141	34.4911	34.9908	34.843	33.5962	35.0328	34.3179	33.6665	34.8764	33.8936	34.4309	34.3855	33.5406	34.5713	33.6393	34.7072	33.8425	34.7357	34.1329	32.6253	34.4985	34.493	35.0231	31.9262	31.6216	32.0113	31.69	32.0281	31.2845	31.9732	32.3136	31.2562	32.0655	32.2017	31.8768	31.292	31.1651	31.4909	30.8881	31.4069	31.1476	31.6055	31.5806	30.8535	31.6641	31.5594	31.3987
26.4887	26.7538	26.9223	26.1761	26.9568	25.7292	27.1086	25.3313	26.2803	26.4144	24.1515	26.0331	24.9353	25.0648	27.2729	23.3415	26.2101	25.0685	26.5297	24.97	25.7154	26.0539	25.9472	26.566	24.7153	25.4805	25.7653	24.6909	25.6964	25.0871	25.5441	24.7882	24.7204	25.1713	24.5341	24.8386	24.2637	25.2357	26.3157	23.3088	24.7984	24.4843	25.0978	23.9983	26.8049	24.6865	24.4207	24.1727
25.9476	23.761	24.1418	24.4241	25.5775	23.3645	25.2898	25.1577	23.1403	25.305	25.5633	26.4599	26.7657	23.309	24.457	23.8183	25.8429	24.6855	25.6487	26.6753	22.9289	25.3836	26.9777	28.0583	25.4465	23.3515	23.4952	23.1714	24.1941	22.9817	24.3076	24.0246	23.1565	24.0683	25.4712	25.9136	25.4536	23.1138	22.8234	23.1923	23.8381	23.5995	23.7102	25.2982	23.5702	23.6642	25.2339	25.8992
24.7395	25.0648	24.7097	25.9497	24.1731	25.1966	24.7445	24.9266	24.5493	24.5105	22.7908	25.3156	24.6006	23.5489	23.4158	24.1908	24.8159	24.6347	23.6908	24.6885	23.0425	23.8421	24.6145	24.5593	24.7337	23.8092	24.6261	24.4422	24.5507	24.4928	24.0358	24.5842	24.5327	24.2299	24.3148	24.9316	23.6704	24.3606	23.2466	24.1842	24.3772	24.478	23.4801	24.1216	24.4824	23.912	23.7059	23.4486
23.1978	22.342	18	18	22.406	23.2098	18	23.4422	21.7268	18	23.3199	24.1703	22.269	21.0459	18	21.6333	18	22.0482	22.3586	21.946	18	18	22.0632	18	22.5752	22.6908	18	18	22.8714	23.1492	18	23.2461	22.6127	18	23.5767	23.9031	22.479	21.2446	18	22.4924	18	22.6859	22.5868	22.4797	18	18	22.5298	18
29.1017	29.8007	29.3915	30.378	29.5164	29.6384	29.3555	28.6116	29.9694	29.4934	28.8835	29.1959	28.9205	30.021	29.1769	29.8973	29.1957	30.3664	28.7685	28.942	29.2701	29.0902	29.3146	29.7586	27.1142	27.3106	27.5004	27.4245	27.3618	27.9816	27.3509	27.0853	27.8025	27.3815	27.5447	27.0956	26.9251	27.7551	26.8822	27.7217	27.0181	27.8887	27.0824	27.2002	27.7952	27.1544	27.0389	26.9896
18	18	18	23.8792	21.7406	21.2671	18	18	20.6698	18	18	18	24.088	18	25.4647	21.4031	25.0695	18	24.9318	22.7008	22.1817	23.4185	22.8216	24.5811	18	18	18	23.25	22.0892	22.571	18	18	21.6125	18	18	18	23.3042	18	23.8474	21.9189	23.7884	18	23.1876	22.7095	23.065	23.9715	23.2018	23.2149
23.2443	24.1032	21.7244	24.0306	23.3386	23.6633	23.2679	21.1702	22.3122	23.1733	18	23.11	23.4593	21.7342	22.1156	22.2626	23.6103	23.8108	22.0454	22.62	22.7042	21.1335	23.0475	23.6259	22.0915	22.8373	22.1996	22.7307	22.5408	23.4408	22.504	22.1718	22.9995	22.3398	18	22.6429	22.2421	22.3452	22.0853	22.7433	22.5376	23.1903	21.9821	22.9218	23.2938	21.4373	22.3296	22.2513
24.346	25.2388	24.5119	25.196	24.8141	23.6186	24.7003	23.5636	24.145	24.8458	23.5893	24.5993	22.2157	18	18	21.0533	22.0588	18	18	18	18	22.3898	18	23.5588	23.6588	24.0201	23.6155	23.6167	23.4715	23.1798	23.625	23.4325	23.3926	23.7196	24.278	23.1906	21.9613	18	18	21.6372	22.0035	18	18	18	18	22.3987	18	22.1866
28.3489	28.1428	27.7056	28.1432	28.0319	27.6236	28.0766	28.4182	28.1083	27.8386	27.471	28.7217	29.4635	29.3168	29.735	28.8646	29.6651	29.4302	29.54	30.7533	28.5445	29.8532	29.6293	29.8449	29.6324	27.6732	28.8025	27.8967	28.9228	28.5017	29.0057	29.4401	28.7128	28.828	29.8242	29.6773	29.4392	28.505	29.2461	27.9355	29.215	28.3166	29.1171	29.9537	28.1898	29.4889	29.9365	29.8162
27.8951	29.0258	27.5776	29.6881	28.1408	27.7159	28.0864	27.3437	27.9699	27.7881	26.9029	27.8241	30.6488	29.622	31.2603	29.8247	31.2216	30.2193	31.0248	30.4174	29.0659	30.7876	30.3171	31.3902	27.2066	27.4002	26.7158	27.2816	26.992	26.9544	26.6301	27.237	27.0787	26.875	27.2132	27.287	28.4336	28.2101	28.6743	28.2474	28.7054	28.214	28.6788	28.2253	28.2955	28.6832	28.2856	28.6258
28.7054	29.346	28.7658	29.6485	29.0504	28.5998	28.6987	28.6551	28.8539	29.1127	27.9256	28.9019	28.4101	27.9223	28.6403	27.9875	28.2744	28.0525	28.7295	27.7127	26.8704	27.9981	28.1756	28.5566	26.4977	27.1027	26.5822	26.9188	26.7802	27.0552	26.5268	27.0856	26.8397	26.9939	26.9015	26.7997	26.0207	26.2787	26.0099	26.2547	26.1485	26.1418	26.0932	25.8448	26.1323	25.987	26.1159	25.8367
22.2403	28.3228	27.456	27.6944	27.8321	28.4777	27.0929	18	28.6938	26.8839	22.4012	26.2409	23.5955	26.9633	26.6101	29.7222	27.0344	27.7739	28.2185	18	28.2197	26.8049	22.5971	25.2988	27.0689	28.3694	28.3912	27.7767	28.5031	28.8579	27.885	18	28.7793	27.6398	27.8631	26.3268	27.6693	27.1556	26.1276	28.3457	26.5649	27.7972	27.6944	18	29.7598	26.6006	27.1224	24.0652
25.4971	27.1996	26.5945	28.0883	26.8953	26.0825	26.7552	25.4654	26.2165	27.0325	24.8551	26.125	26.4152	26.1199	27.2673	26.0321	27.0005	26.1716	26.4891	26.3504	25.4971	26.6748	26.4251	26.2041	24.4843	24.6793	24.6558	24.7549	24.5225	24.7298	24.6837	24.7484	24.4649	24.7299	24.521	24.4061	24.4019	24.6656	24.5831	24.4691	24.3683	24.4632	24.4186	24.3758	24.633	24.2838	24.4568	24.0957
22.0822	24.1431	21.8689	22.8102	23.5947	22.8807	18	21.4429	22.8873	23.9864	21.3003	22.3557	23.7752	21.9483	24.9558	23.0872	23.9111	22.1727	23.7754	24.1102	22.2974	23.6449	22.6489	23.5715	22.5327	23.2248	22.3849	22.6989	22.813	22.1281	18	22.5013	22.4762	23.0135	22.6359	22.8301	22.6127	22.587	23.4477	22.6356	22.7361	22.7602	22.8301	23.6012	23.6164	23.1263	23.0954	23.1543
22.0003	18	18	18	18	18	18	18	18	18	18	18	23.5197	18	23.1438	22.0537	23.6749	18	23.298	23.5397	21.363	18	23.1145	23.6567	22.3228	18	18	18	18	18	18	18	18	18	18	18	23.3357	18	23.0467	22.5224	23.5653	18	23.1593	23.4326	22.5097	18	23.1343	23.0043
25.7565	25.0684	25.7819	25.5674	25.5407	24.6927	25.4576	25.3469	25.5146	25.6475	24.9023	25.7889	27.0009	26.3748	26.8532	26.0016	27.1204	26.4149	27.2353	27.1936	25.5196	27.3133	26.9598	27.4605	24.4672	24.1703	24.3482	24.1406	24.2236	23.8873	24.0277	24.4024	24.3416	24.1987	24.6505	24.7433	25.1933	24.8254	25.0437	24.9657	25.053	25.0508	25.2287	25.499	24.9903	25.5661	25.3562	25.0411
26.7415	24.5349	23.9239	18	25.1627	23.2792	23.8243	26.0299	24.1798	24.8998	25.974	26.495	26.5565	21.7158	24.4016	25.0392	23.853	24.0646	25.1103	26.5048	23.5318	23.3606	25.9302	25.4007	25.4444	23.3055	24.4783	18	24.2325	24.4904	24.0677	25.2005	23.4105	24.486	25.5616	25.9445	25.1736	23.3629	23.9563	23.0267	23.88	23.8867	23.6996	25.4475	23.6383	23.6391	24.7104	24.332
27.0668	27.1333	26.5772	27.3541	26.513	26.5225	26.0687	26.2981	26.2648	26.8174	25.9864	26.6956	27.3768	27.0415	26.6298	26.6378	26.5235	27.1884	27.3088	26.5894	26.0314	26.7605	26.9159	27.7325	25.4744	25.6287	25.0122	25.1747	24.8746	25.2776	24.6141	25.5589	25.0011	25.0313	25.3191	25.2944	25.5478	25.6853	24.6247	25.0857	24.603	25.4444	25.1678	25.2483	25.5152	24.8189	25.2879	25.4616
29.1044	30.3777	29.3119	30.365	29.9982	29.797	29.5025	27.1934	29.8361	29.5576	26.7004	29.1416	29.4902	29.5347	29.567	29.652	29.6683	29.7247	29.3619	28.8639	28.914	29.2597	29.0228	29.9309	26.6022	27.3264	26.9009	27.3326	27.1234	27.3838	27.0886	26.0567	27.4762	26.7936	26.1765	26.6309	26.4075	27.1536	26.7876	27.1749	26.7691	27.0367	26.6772	26.4949	27.0654	26.7524	26.3882	26.4149
26.4817	27.2599	27.3004	27.5614	27.1668	27.4351	27.3386	26.5062	27.4025	26.8061	26.2343	26.8777	26.4561	26.6536	26.575	26.142	24.9465	26.7521	26.6577	25.9986	25.6257	26.1681	25.3367	26.6155	25.3808	25.4708	25.9385	25.2984	25.4783	26.0107	25.4851	25.3622	25.8703	25.3489	25.8669	25.5126	25.3679	25.4338	25.0965	25.0001	24.1793	25.3637	24.8981	24.9792	25.4908	24.9325	24.549	24.8724
25.7222	26.9247	25.6857	26.9939	26.3847	26.4813	26.0868	25.1232	26.2469	26.2233	24.8066	25.6743	25.5905	25.8064	25.0136	25.2742	25.1578	26.186	25.61	25.8105	24.5222	25.5558	25.6655	25.3708	25.1085	25.0832	24.7263	24.8415	24.7776	25.2623	24.8816	24.7849	24.7685	24.8272	25.1308	24.7676	24.3429	24.9362	24.1818	24.3739	24.3632	24.9168	24.1607	24.4423	24.5355	24.3104	24.2665	24.0918
24.1193	22.1548	22.2655	22.125	22.3553	20.1762	22.7024	22.228	21.4615	22.2748	21.5695	22.3378	27.1747	26.9434	27.4836	27.1111	27.9297	26.954	27.8497	26.9423	26.1448	27.4958	26.7778	27.5795	21.1143	19.3557	19.8242	19.3871	19.3409	18.5065	20.1214	20.262	19.1976	19.5746	19.9637	19.902	25.6487	24.8714	24.7808	25.3823	25.9946	25.3063	25.5582	25.249	24.6232	25.8124	23.9244	25.59
33.553	33.0857	33.0949	33.3752	33.286	31.8395	33.4443	33.0053	31.9617	33.3449	32.7794	33.3002	33.255	31.6198	32.9129	31.7821	33.1046	32.1839	33.1246	32.8421	30.948	32.8122	32.8821	33.4617	30.7403	30.2839	30.7185	30.2186	30.6785	29.6246	30.7204	31.0866	29.698	30.7248	31.2355	30.7124	30.0666	29.4431	29.9546	29.3581	30.2143	29.5528	30.1678	30.0845	29.2372	30.1796	30.1489	30.0552
28.0196	28.1574	28.0418	28.6926	28.5372	27.3614	28.4617	26.8502	27.4514	27.7961	26.2992	28.211	30.3815	29.3917	30.6492	29.3614	30.7006	29.4335	30.6138	30.3318	28.1581	30.1415	30.3548	30.9636	26.0393	25.7556	26.103	26.1353	26.0636	25.5831	25.8949	25.7996	25.5421	25.6087	25.6223	26.0131	27.612	27.1451	27.8105	27.1601	27.8773	27.0811	27.7294	27.6921	27.0053	27.683	27.5649	27.6587
18	23.3496	24.3412	22.8792	23.249	23.3166	24.0974	24.146	22.7155	23.2874	22.8061	18	18	18	24.5221	22.2927	22.6848	21.9657	22.6498	23.2442	21.7117	24.1856	22.6502	22.2851	18	23.3077	24.1635	22.837	23.3484	23.0167	23.2694	24.0266	23.2299	23.772	23.786	18	18	18	23.3554	22.9102	22.7861	22.5769	22.7434	23.3254	23.0226	23.5259	22.893	22.0531
18	23.4846	22.1736	22.9235	22.1788	18	21.9167	18	18	22.0989	18	18	22.4674	22.2516	22.2425	21.9772	18	22.1598	23.4495	18	18	22.6775	18	23.0923	18	22.6701	22.5244	22.7097	22.322	18	22.1309	18	18	22.2441	18	18	22.2679	22.7127	22.1528	22.4598	18	22.8261	23.3246	18	18	22.7144	18	22.5726
30.5959	30.8515	30.6346	31.151	30.8169	29.7756	31.0776	29.6855	30.2317	30.8586	29.4993	30.5952	29.5124	28.9146	30.17	29.1285	29.9943	29.3777	30.0933	29.4988	28.1938	29.5925	29.808	30.2048	27.9807	27.7514	27.9311	27.7551	27.7791	27.5584	27.8823	27.9427	27.6313	27.8867	28.0737	28.0329	26.7201	26.8352	26.864	26.7671	26.8743	26.7292	26.9923	26.8938	26.606	26.8757	26.8919	26.8241
22.6759	23.2847	22.0267	23.6079	23.234	21.8657	21.8937	23.3801	23.6638	23.6809	23.7632	22.6504	28.7002	27.1642	28.5792	27.6162	28.1145	27.3613	28.6348	28.0742	26.7388	28.4914	28.2528	29.4179	21.2048	21.8966	21.0485	21.7902	21.6154	20.4125	20.3137	22.5208	21.2398	21.4398	22.3699	20.7503	26.2117	24.9573	26.0683	25.389	25.863	25.1683	25.9669	26.2126	24.8056	26.0617	26.0688	26.6019
25.9122	27.543	26.5089	27.784	26.2644	26.849	26.7331	25.436	27.1456	26.8977	25.3568	26.5809	26.6591	26.916	26.4663	27.1223	26.9435	27.3699	26.4795	26.7007	26.0305	26.6103	26.3562	27.0454	24.2096	24.7709	24.4717	24.4758	24.0908	24.7309	24.1442	24.4684	24.8221	24.3776	24.8452	24.6465	24.1208	24.7462	24.4343	24.8633	24.2526	24.7735	24.2536	24.4185	24.7502	24.2923	24.119	24.2901
23.1202	26.4745	25.1812	27.7459	26.0292	25.8236	25.9917	22.4511	25.759	25.4366	21.0353	22.7886	26.4161	27.3209	27.9183	27.472	28.2037	27.5946	28.0803	26.4832	26.6843	27.3867	26.7966	27.9329	21.7312	24.733	23.4958	24.9512	24.0292	24.2445	23.4134	19.6534	24.4934	23.2278	21.1961	20.9521	24.276	25.4496	25.3098	25.5891	25.3103	25.5453	25.3401	24.271	25.592	25.1219	24.3896	24.7292
24.9883	25.549	25.4411	25.5709	25.1492	24.7326	24.5124	25.5404	25.415	25.2086	25.6074	24.8206	25.2967	25.2394	24.7992	25.1839	25.3911	25.7405	25.461	25.8285	24.4984	24.7546	25.855	25.7716	25.0549	24.0048	25.0242	24.5061	24.4201	23.9077	24.4767	25.0642	24.473	24.5143	25.4048	24.7552	24.1978	24.5065	24.4103	24.3253	24.3971	24.3525	24.4725	24.7993	24.207	24.6649	24.7285	24.3266
26.5017	26.3056	26.7011	26.2804	27.4018	25.4485	26.6772	26.2027	25.8234	26.959	25.7276	26.2644	25.8922	24.1954	25.9208	24.9997	25.8889	24.7929	27.8452	25.8994	22.9666	27.3783	25.8808	25.649	25.9004	25.2638	25.5579	25.0948	25.7635	25.014	25.5851	26.0935	25.01	25.7341	26.092	25.9615	24.767	24.1465	24.4561	24.0212	24.5072	24.0517	24.9213	24.7427	23.0206	24.5351	24.7193	24.4928
34.0919	33.9039	33.7027	33.9476	33.9759	33.0169	33.9967	33.8816	33.0233	33.7866	33.7954	34.3782	34.0764	32.7856	33.5601	32.5526	33.3469	32.9445	33.8213	33.952	31.8862	33.4207	33.8993	34.2454	32.4352	31.5875	31.9876	31.8565	32.0325	31.1864	32.035	32.6318	31.2286	31.7958	32.6291	32.5796	31.8052	30.9254	31.2185	30.6411	31.1214	30.8289	31.3454	31.9959	30.8052	31.329	31.7494	31.857
29.4421	31.0352	30.4027	31.1995	30.7462	30.6373	30.4275	29.6466	30.685	31.2186	28.8178	29.3807	29.4688	29.968	30.4744	29.9936	30.7253	30.0732	30.6692	29.3762	30.0233	29.9602	29.8157	29.6274	26.1905	27.3839	27.1745	27.0283	27.3136	27.6296	26.9983	27.2619	27.4943	27.705	27.1164	26.4001	26.0778	26.9538	26.7899	26.887	26.8618	26.8496	26.8178	26.1129	27.5195	26.5759	26.4191	25.6149
27.6769	29.4474	28.6303	29.1517	28.8462	29.1461	28.8738	27.1689	28.9943	29.2479	26.8113	28.5126	29.1843	29.5518	29.3092	29.3752	29.6327	29.5569	29.6405	29.1501	28.7621	29.3908	29.0063	28.9198	25.9891	26.8602	26.5539	26.4252	26.4903	27.0149	26.4534	26.323	26.9068	26.7693	26.387	25.9489	26.2641	27.292	26.7638	27.2298	26.9657	27.2296	26.9614	26.5044	27.3812	27.1372	26.6939	26.0641
26.6536	27.4646	26.4848	27.8282	26.8489	27.3712	26.357	26.6676	27.5408	27.5069	26.0296	27.0361	27.2896	27.3113	27.0299	27.0923	27.4453	27.4477	26.9742	27.2008	26.7052	26.4926	27.1977	26.8984	24.9415	25.1511	24.517	25.1006	24.6526	25.4637	24.476	25.105	25.4675	25.1365	25.304	25.129	24.8992	25.2983	24.3754	25.1193	24.785	25.291	24.5683	25.101	25.1893	24.4594	25.1506	24.5566
22.3419	22.7623	24.8363	24.8184	23.892	23.4839	23.7654	23.3152	22.2463	24.3645	22.1483	24.672	25.1322	23.625	23.8211	22.4131	23.5058	24.0362	23.7473	23.0148	23.0221	23.7055	23.6894	23.7139	23.0594	23.1074	23.6839	22.7701	23.2309	23.6784	23.2387	23.2748	23.2303	23.2262	18	23.6849	23.1797	23.5259	23.0455	23.3403	22.8355	23.7013	22.7427	23.4279	23.8872	23.1988	22.6256	23.6388
29.3574	29.8396	29.2356	30.0628	29.1898	28.6391	29.3918	28.2395	29.0595	29.4101	27.9621	28.787	28.3463	28.0838	28.3399	28.6883	28.4225	28.0066	28.8103	28.2289	27.3494	28.1588	28.563	28.8646	26.8905	26.9138	26.9461	26.9313	26.7585	26.5618	26.7612	26.658	26.8039	26.8577	26.7909	27.0249	26.128	26.1399	26.0364	26.076	25.9999	25.9099	26.0478	25.9974	26.1682	26.1208	26.1337	26.0124
31.4805	31.6192	31.5526	32.0088	31.6934	30.5853	31.9374	30.6527	30.9901	31.5817	30.4335	31.2223	30.99	30.2347	30.9667	30.9251	31.1453	30.451	31.0561	30.7423	29.5102	30.6664	30.8605	31.412	28.8985	28.4544	28.7565	28.5164	28.5936	28.0543	28.7822	28.7148	28.2238	28.5589	28.9442	28.6372	27.7828	27.6699	27.7362	27.5021	27.7788	27.5396	27.7869	27.8536	27.5363	27.6654	27.7659	27.7146
18	18	18	18	25.8085	18	18	18	21.3395	18	18	18	24.3422	22.1929	25.7147	24.3088	25.0331	23.8236	25.9229	24.1922	18	22.3046	22.8635	25.4843	18	18	18	18	24.56	18	18	18	23.3397	18	18	18	23.9406	23.8677	24.7744	24.568	24.1313	24.2107	24.5267	24.2765	18	23.9289	24.2074	24.492
30.5972	29.3327	29.7728	29.5859	30.2057	28.1914	30.1197	30.1821	28.1437	30.0621	29.7847	30.8056	31.224	29.0692	29.997	28.5466	30.1004	28.6499	30.271	31.2207	28.3526	29.6897	31.2188	30.9839	29.0426	27.7038	28.3674	27.6725	28.2502	27.447	28.1316	29.2708	27.2408	28.2614	29.1373	29.0587	28.9448	27.5031	27.8054	27.0088	27.8403	27.5144	28.0933	29.0265	27.6374	27.7596	29.029	28.466
25.4334	22.0656	23.5575	21.687	24.103	18	23.5633	25.018	20.6095	23.5278	24.8284	25.738	26.3976	18	23.331	18	23.0673	18	23.259	26.2055	18	22.8188	26.0869	25.1917	23.7097	21.9475	22.7194	21.4356	22.813	18	22.6259	24.1119	22.3128	23.2526	24.1178	24.3933	24.8969	18	22.7278	18	23.0119	18	23.1473	24.4141	18	22.4546	24.5404	23.121
24.3082	24.6844	25.0304	25.5343	24.8863	24.8254	25.0195	24.4636	25.0551	25.6891	24.2916	25.5231	22.6281	25.6803	25.1491	24.2945	24.2714	24.9799	25.2968	24.8018	24.1042	24.4539	22.6232	24.8023	24.3248	23.5086	23.8608	24.1308	24.0722	24.3101	24.1746	23.7767	24.5985	24.361	24.4028	24.5602	23.6293	24.3422	24.0299	24.0321	23.6564	24.8011	23.6652	23.7585	24.4522	23.8966	23.9118	23.8685
31.2137	32.0249	31.8935	31.7797	32.1363	31.4969	31.6036	31.3746	31.4142	32.1611	31.1615	31.3893	31.3723	30.7686	31.4942	30.7878	31.5091	30.7608	31.282	31.213	30.3382	31.1488	31.2635	31.3079	28.169	28.6001	28.8582	28.204	28.7821	28.8174	28.4094	28.8791	28.5352	28.8494	29.0487	28.5876	27.9997	28.059	28.1202	27.9447	28.0282	27.7703	28.0611	27.9943	28.2883	28.0822	28.1445	27.4822
31.4288	32.1994	31.0261	32.7582	31.5534	31.38	31.5544	30.2179	31.6203	31.2227	30.0042	31.0614	32.951	32.3021	32.2868	32.3926	32.4779	32.7291	32.5213	32.2784	31.3122	32.2855	32.3335	33.5137	29.2613	29.8011	28.9266	29.7573	29.3625	29.5411	29.1084	28.9991	29.5559	29.0211	29.332	29.1783	30.3126	30.3575	29.601	30.2714	29.9829	30.3829	29.955	30.047	29.8966	29.8793	30.1456	30.5954
26.4541	26.2205	26.1028	26.5283	26.7862	25.6022	26.5333	22.7319	26.2799	26.1827	24.7147	25.863	26.7729	26.3464	27.282	26.4866	26.8904	27.0117	27.2218	26.8267	25.0515	27.1756	26.8127	26.9213	24.9466	25.0564	24.7031	24.6489	24.8815	25.0844	24.849	22.1768	24.9261	24.6851	24.871	24.9227	25.0639	25.1604	25.373	25.1969	25.3689	25.271	25.2387	24.8523	25.2053	25.329	24.9086	24.9866
25.7761	26.6982	26.2324	23.4843	26.3281	26.1017	26.4427	24.9643	18	26.3386	24.9424	25.8312	18	18	26.3178	18	26.396	24.4277	23.934	21.6532	24.3502	23.7697	23.3322	18	25.7753	24.8205	26.263	25.3639	26.1108	24.6732	26.0818	26.3571	18	25.8083	26.5096	26.0354	18	18	25.7282	18	25.4043	24.5871	25.9026	24.3006	24.4248	26.0189	25.3397	18
23.9553	18	23.0557	18	22.1093	22.1315	22.5991	24.5209	18	24.951	22.4635	22.5508	18	21.9629	18	18	18	18	22.0227	23.32	18	22.7274	21.7001	18	23.0227	18	22.7125	18	22.7326	23.0057	22.9939	24.2888	18	23.6868	24.147	23.0845	18	23.048	18	18	18	18	22.7257	23.0934	18	22.7981	22.6764	18
26.0044	26.2439	26.0125	26.2598	26.3283	25.1663	26.5455	24.9208	26.3208	26.326	24.8183	25.7521	28.343	26.9943	28.0804	27.5777	28.2863	27.6538	28.4767	27.8469	26.0968	28.3528	27.5095	28.3929	24.3157	24.0761	24.5003	24.0542	24.4268	24.0403	24.298	24.0637	24.6216	24.3354	24.1042	23.9299	25.4255	24.9676	25.5508	25.6234	25.671	25.2162	25.8377	25.2485	25.0128	25.8762	25.087	25.343
29.7396	30.3945	30.3788	30.2931	30.6096	29.2036	30.6813	28.7967	29.5838	30.495	28.6717	29.644	29.7055	28.919	30.1224	29.0376	30.1247	28.8415	30.0272	29.3663	28.0982	29.4994	29.3824	30.1386	27.2343	27.1373	27.5979	26.953	27.5606	26.9356	27.7478	27.3207	26.9344	27.5216	27.3844	27.3438	26.7932	26.4526	26.9415	26.3656	26.9319	26.3103	26.8789	26.5564	26.3198	26.7546	26.6091	26.674
18	22.5733	22.7571	24.6295	21.7418	22.9828	23.3391	21.1958	18	24.3212	22.1697	21.6807	18	18	18	18	18	18	18	18	18	18	18	22.5165	18	22.5039	23.2166	22.598	18	22.6729	22.6089	22.5651	18	22.7495	22.8504	22.4033	18	18	18	18	18	18	18	18	18	18	18	22.7044
22.2983	24.4864	24.1884	24.8375	25.5429	21.9589	24.39	21.8684	23.2289	24.7943	22.5489	23.3788	24.3157	23.3669	24.5068	18	24.5821	23.8195	24.8259	23.7709	22.1531	26.5425	24.6904	24.8908	22.4316	22.6036	22.9181	22.7005	23.9077	22.7687	24.2051	23.6412	22.8661	24.3979	23.7136	23.2035	23.675	22.5587	24.0428	18	24.0017	23.2833	24.6155	23.1818	23.3975	24.7533	23.7606	23.6893
23.0052	22.9855	22.28	22.5546	23.0554	18	23.06	21.8945	18	23.4825	22.1662	22.7586	25.0031	21.5539	23.7195	22.1521	18	18	22.9985	24.8281	18	18	24.8646	24.488	23.5588	22.6039	22.7519	22.4119	23.4079	18	23.4453	22.8789	18	22.9692	22.8415	23.3733	23.2704	22.222	23.0132	22.2986	18	18	22.9003	23.2764	18	18	23.7957	23.3027
18	18	18	22.7276	22.0627	18	18	18	18	22.4558	18	21.3288	24.5054	24.271	24.1283	24.4741	23.6051	23.8764	22.6573	23.6622	21.6871	25.4889	23.4598	25.0958	18	18	18	22.9918	22.4134	18	18	18	18	22.3713	18	22.6222	22.8798	23.8939	23.9874	24.1389	23.8105	23.5373	23.0011	22.2361	23.2203	23.9401	22.273	23.1886
24.7161	18	23.9169	24.006	24.1032	23.3589	23.527	22.8891	23.1655	25.1176	23.0028	24.0756	26.4583	23.4629	25.3429	24.5885	25.6325	24.7719	25.9624	25.3896	23.3437	25.7121	25.7506	27.0382	23.32	18	23.3444	22.5328	23.5328	22.4737	22.9963	23.0459	22.6088	23.271	23.6464	22.9565	24.0813	22.9499	24.0506	23.4052	24.0961	23.2947	23.6521	23.8656	23.2285	24.3859	23.8473	24.4133
20.4865	21.6534	20.6538	21.625	18	20.5142	21.7673	18	20.7572	21.2866	18	20.1887	23.6636	20.9158	22.1431	18	22.5138	21.0985	22.5692	18	18	24.1613	21.8147	18	21.0339	22.1564	21.8615	22.0244	18	21.9297	22.3106	18	21.9671	22.0346	18	21.636	21.661	22.0665	22.3487	18	22.5278	22.0228	22.5409	18	18	22.5163	22.2758	18
25.8325	18	24.1146	23.0734	24.9395	22.3197	24.8948	25.2755	18	24.8897	25.244	25.299	26.3084	22.6096	25.1477	23.2964	25.5523	24.2798	25.5436	26.4532	18	25.4799	26.7759	26.5212	24.6852	18	23.4456	22.8208	23.6297	22.3215	23.1944	24.134	18	23.7759	24.8286	24.5072	24.4548	23.1775	23.1672	22.7735	23.6416	23.0368	23.8522	25.1725	18	24.2568	25.0174	24.5359
27.7502	27.6244	27.409	27.782	27.7583	26.6688	27.6191	28.0541	26.7044	28.0701	27.4738	28.1706	27.6942	25.9954	27.3714	25.5854	27.856	24.9374	27.8401	27.752	25.2889	27.2203	28.3423	28.6668	25.5558	25.2124	25.1882	24.9062	25.3556	25.0609	25.1474	26.4173	24.8253	25.339	26.2435	25.9186	25.2393	24.5663	24.6418	24.3255	24.8306	23.9436	24.8144	25.3737	24.6615	24.932	25.8169	24.9025
24.2862	24.5323	22.8682	24.9212	23.0993	24.5865	23.9681	22.6276	24.3083	23.3327	24.1215	22.2512	22.8028	25.2183	24.514	24.7451	24.06	24.9478	24.932	24.455	24.0199	24.1154	25.0304	22.863	23.2508	23.284	22.7242	23.3932	23.3868	23.6936	22.5425	23.0279	23.5312	23.1571	23.5011	23.3667	23.4215	24.2275	23.5546	23.729	23.2847	23.7188	23.4599	23.5585	23.9113	23.7959	23.7839	23.1609
29.4403	29.712	29.6123	29.7413	29.5365	28.5948	29.6931	28.5333	29.1459	29.8049	27.993	29.2239	28.6788	28.5302	29.129	28.0046	29.2062	28.4065	29.1155	28.716	27.5957	28.9187	28.8682	29.3981	27.073	26.9092	27.2083	26.8489	27.0309	26.7297	27.139	26.9783	26.8293	27.0698	26.9867	27.2213	26.0907	26.3184	26.2492	25.9767	26.2363	26.1343	26.228	26.2406	26.1656	26.4558	26.2364	26.2095
29.3649	29.6402	29.6296	29.7201	29.7918	29.1219	29.9218	28.5355	29.3534	29.9824	28.2884	29.3746	28.2295	27.5295	28.2076	26.7514	27.8968	27.7782	27.9217	27.9027	26.3811	27.6503	27.64	28.4938	26.2056	25.9745	26.4285	25.9421	26.0946	26.1481	26.5941	25.9995	26.1097	26.4971	26.4436	26.1741	24.7398	24.4835	24.7213	24.2874	24.7333	24.4357	24.6772	24.7965	24.7509	24.8283	24.82	24.7042
21.3885	18	18	18	18	18	22.0328	18	18	18	18	18	24.1779	23.9608	24.5881	23.4955	24.5467	23.8562	24.4271	24.844	23.3305	23.78	23.7591	25.2672	21.7128	18	18	18	18	18	22.1521	18	18	18	18	18	24.0283	23.5561	23.5556	23.0983	23.4774	23.2614	23.3506	24.0938	23.6368	23.0595	23.8788	23.4064
18	18	22.3327	18	18	18	18	18	18	23.0462	18	18	25.5987	23.8974	26.2722	24.5968	26.0717	24.887	26.0496	25.4393	23.6929	26.2384	25.4474	26.4115	18	18	22.2779	18	18	18	18	18	18	22.643	18	18	24.5587	23.6619	24.7408	24.2613	24.5706	23.8529	24.6932	24.655	23.6929	24.8808	24.3598	24.8117
26.8555	26.5218	25.6292	26.6726	26.5356	25.7582	26.3246	26.7175	26.053	26.2037	26.1057	27.1266	27.7033	26.3729	26.7604	26.0514	26.4455	26.8187	26.9778	27.5558	25.5536	26.4633	27.4346	27.7236	25.7304	25.0258	24.4525	25.0717	24.683	24.9743	24.6379	26.2972	24.9372	24.6816	25.7493	25.807	25.7361	25.03	24.9353	24.6448	24.5269	25.1659	24.7929	25.8304	25.0312	24.7153	25.5436	25.3298
24.3348	18	24.993	25.9332	25.8222	24.7992	24.9475	23.8934	26.0289	25.2506	18	24.2094	26.4773	24.8177	22.3111	25.2728	18	24.7395	24.9428	24.9078	24.2125	18	25.2713	24.9469	24.4864	18	25.3848	25.5321	25.6753	25.4258	25.2543	25.3161	25.9566	25.3703	18	25.3945	25.8261	25.3711	24.487	25.5502	18	25.1969	25.0814	24.5834	25.3947	18	25.3577	24.886
24.4513	25.1325	25.5066	25.8932	25.7875	25.0921	25.1189	22.7837	24.7301	25.5935	23.1129	24.408	22.5451	23.9059	25.7141	24.085	24.3861	25.1668	24.9581	23.2145	23.327	24.0756	23.4002	25.0249	23.6306	23.2717	24.3177	24.3565	24.288	23.7289	23.9212	23.6832	23.9906	24.2373	23.7551	23.4167	22.3871	22.7513	23.5273	23.7848	22.5446	23.9873	23.5847	22.5703	23.6877	23.118	22.2572	23.7678
23.6661	23.8525	22.2352	25.0429	23.8444	18	24.1635	22.0632	23.6042	22.8696	21.8214	22.5265	27.2296	25.7866	27.0151	26.0827	26.9983	26.1642	26.6237	26.8755	24.9528	26.6963	26.9238	27.8347	23.2558	23.7276	22.6126	23.9668	23.1996	18	23.3947	22.8973	23.4016	22.9605	22.9787	22.918	26.0099	25.5815	25.7992	25.4102	25.7409	25.3272	25.599	25.9996	25.3475	25.7641	26.0805	26.1252
25.2293	23.8493	24.6622	25.0493	25.0936	24.2929	24.8811	25.377	24.332	25.401	25.0497	25.1468	26.5098	24.9675	26.5332	24.5848	26.2885	25.5926	26.7244	26.1062	24.092	25.9627	26.4825	27.2391	24.4981	23.4721	23.8286	23.1847	23.6758	23.7303	23.8665	24.6385	23.6476	24.0413	24.7243	24.4273	24.542	23.9485	24.6224	23.9077	24.1683	24.1278	24.2857	24.4806	23.8124	24.4984	24.4724	24.4381
25.6995	25.089	25.2895	25.8147	25.8835	25.0043	24.9882	23.5586	25.3831	25.026	23.4648	23.9961	27.1813	26.8049	28.0423	27.4904	28.3234	27.636	28.5362	26.9334	26.5257	27.6112	27.3283	28.784	24.0197	24.4483	24.3411	24.5614	24.2631	24.33	24.0365	23.6204	24.5971	24.1732	23.8263	23.4133	25.2911	25.6498	25.8553	25.8922	25.9139	25.7398	25.9679	25.258	25.6405	25.5726	25.0107	25.6974
29.7862	29.8178	28.6437	29.309	28.0136	28.0868	28.6094	29.4206	28.2712	28.7235	29.4234	29.4234	29.0225	28.0243	27.2237	27.5408	27.9469	27.5338	27.6542	28.412	27.3156	27.0287	28.9095	29.5822	29.0915	28.8472	27.9446	28.3668	27.4473	27.768	28.078	28.8829	27.9904	27.9324	29.4923	28.8466	28.0792	28.1774	26.2206	27.389	27.161	28.1912	27.077	27.6446	27.5314	26.563	28.083	28.342
27.1749	26.7891	25.9577	26.8719	25.842	26.0191	25.5405	26.8401	25.7907	26.2588	26.2908	27.0613	26.4764	25.1899	25.4043	24.851	25.5705	25.3609	25.5955	26.581	24.6436	25.0431	26.7954	25.8658	26.9528	26.3974	25.6763	26.2406	25.6338	26.3119	25.3738	27.2425	25.9325	25.9695	27.1784	26.97	26.1099	25.364	24.9253	24.8953	25.0818	25.2244	25.0364	26.1625	25.4698	25.1382	26.379	25.0964
23.1408	22.8511	23.7376	24.9477	23.4481	23.0479	23.5366	20.9208	23.527	22.2799	22.889	23.4903	27.0008	25.9682	26.9821	26.4357	26.1441	26.3982	26.9216	26.4129	25.8118	26.1633	26.2469	27.1786	22.3661	22.1511	22.4775	22.7465	22.0765	21.1895	22.5387	21.1475	22.7884	21.8926	23.2341	21.6659	24.8661	23.673	24.4147	24.9547	24.1937	24.2949	24.5045	24.2351	24.4801	24.8159	24.2845	24.6773
26.9142	28.1765	27.4137	27.2764	27.1033	27.1224	27.2687	26.4201	26.9054	27.4734	26.3658	26.952	26.7107	27.0363	26.3366	27.1713	27.3093	27.1776	26.8874	26.6327	26.489	26.1248	27.1177	26.738	25.5411	25.9827	25.7334	25.4291	25.6837	25.7687	25.6356	25.7507	25.5653	25.7679	25.972	25.5086	24.9642	25.5883	25.0378	25.4852	25.2207	25.2381	25.0684	25.1876	25.6641	25.1938	25.2781	24.9846
24.7537	18	24.2122	23.3719	24.9374	21.6878	24.491	24.9154	21.5663	24.672	24.4014	24.7992	23.6608	18	22.7517	21.8977	22.5383	22.3288	23.8957	23.6638	22.3978	24.3252	25.0873	24.2805	24.0798	18	23.5506	22.3429	23.7604	22.3003	23.3072	24.6211	22.0468	23.5663	24.9091	24.1535	23.934	18	22.5392	22.2871	22.3416	22.5128	23.0462	23.5447	22.5107	24.0454	24.634	23.1253
25.2432	26.3961	26.0485	26.3354	26.3321	25.9594	26.1317	23.5959	26.004	26.1842	24.2938	25.2494	26.4806	25.799	26.7107	25.9974	26.3436	26.0416	26.4338	25.7928	25.2266	26.0728	26.006	26.1787	24.067	24.1089	23.9849	23.9324	23.7786	24.4186	23.7932	23.758	24.2617	24.0061	23.7227	23.8068	23.9732	24.0162	24.567	24.2304	24.2911	24.2148	24.2024	24.2127	24.49	23.8699	24.0616	24.0646
23.2644	24.3055	23.0266	23.2723	22.8974	23.9252	23.6409	23.4863	23.7967	24.4415	22.7254	22.8504	23.7288	24.3278	24.1061	23.7594	22.8612	24.4149	22.696	23.4224	21.9283	22.8241	18	25.1051	23.3083	23.4709	23.2129	23.4054	23.0242	23.6196	22.8394	23.8967	23.4482	23.8694	23.4879	23.1318	23.0284	23.6977	23.1376	23.5087	22.8665	23.6139	22.7693	22.2685	23.0639	22.9737	18	23.3852
28.4783	27.3153	27.7775	27.693	27.8099	26.5826	28.0601	27.072	26.6099	27.5416	27.1719	28.3694	27.4619	25.375	26.8561	25.377	26.7929	25.7418	26.92	27.3388	24.7185	26.5248	27.245	27.9421	26.8534	25.6583	26.2541	25.1084	26.0313	25.196	26.0449	26.0465	25.1441	25.6503	25.849	26.7618	25.2711	24.1337	23.996	24.167	24.9049	24.638	24.1198	25.4854	24.2612	24.2596	25.4189	25.1456
27.7011	28.3635	27.9258	28.7526	27.9246	27.7621	27.8893	27.3617	27.4202	28.1986	26.9329	27.5978	28.1668	27.3228	28.3883	27.6812	28.1431	28.023	28.5165	27.7665	26.5462	27.5499	27.4169	28.5591	25.7595	25.621	25.7435	25.5674	25.6753	25.8318	25.6532	25.9883	25.6189	25.9762	25.9233	25.7828	25.4586	25.467	25.8044	25.4069	25.5836	25.4308	25.6534	25.5155	25.3993	25.5424	25.4278	25.5161
23.4257	24.172	21.8795	28.4786	22.1089	26.7823	18	18	26.8386	23.6205	18	18	18	23.4193	23.1731	23.4173	22.8705	23.8193	18	23.0309	22.7669	21.9037	18	23.6065	25.2368	25.6352	24.5417	26.2488	24.6224	25.923	18	18	25.7967	25.199	18	18	18	25.4493	24.6438	25.3366	25.1047	25.6336	18	25.4401	25.4137	24.3894	18	24.4705
18	18	18	18	22.1228	18	21.0371	18	18	18	18	18	18	21.7119	23.1744	22.1124	22.7754	22.5757	23.4257	18	21.7606	22.358	18	24.1493	18	18	18	18	22.4009	18	21.8744	18	18	18	18	18	18	22.3935	22.7933	22.5451	22.5875	22.6902	22.8981	18	22.744	22.5046	18	24.0068
23.4868	18	18	18	18	18	18	25.2923	18	18	24.6664	23.8034	26.0872	22.5171	23.5664	18	23.1425	18	23.7546	25.1336	18	22.4556	23.65	26.1587	24.0078	18	18	18	18	18	18	25.334	18	18	24.3189	24.3346	25.3808	23.7584	23.7862	18	23.8366	18	23.6969	24.911	18	23.4013	24.0846	24.9195
27.8975	28.5182	22.7783	28.511	27.0997	22.4004	25.3768	27.7845	24.7515	27.2053	27.4081	27.8792	28.9122	28.1581	28.1643	28.4882	28.5141	28.1858	28.2505	28.8643	23.2208	28.0853	28.4975	29.225	26.8967	27.9082	26.4245	27.8458	26.8442	26.3565	27.4441	28.5638	28.2418	27.1578	28.5308	28.0933	27.7072	29.9245	27.7332	28.1942	27.8673	27.4525	27.7768	27.846	27.5332	27.9169	27.6948	28.6141
21.8442	22.1764	20.9882	23.461	20.9516	23.3243	22.2909	18	22.8719	21.552	18	21.6635	21.331	21.5362	25.1831	24.6142	25.1859	22.7702	21.944	22.003	18	21.5775	21.2823	23.1248	23.4563	18	18	23.4079	18	24.093	22.7055	18	23.6227	18	18	23.3766	18	18	23.2354	23.3414	23.4329	23.238	23.1831	23.14	18	23.1259	18	23.1088
25.7631	21.7847	25.5231	23.1941	25.4473	22.6162	25.1712	25.0137	22.4371	25.7445	25.5424	25.5758	26.9088	23.3578	26.5245	24.4091	26.1801	24.833	26.2854	27.0831	23.1621	26.4383	26.631	27.9095	24.0406	21.8766	23.9133	22.3664	23.9938	22.5534	24.0425	24.8211	22.9565	23.5264	25.1593	25.0898	25.0175	23.6906	25.0321	23.7214	24.3583	23.4595	24.6596	25.5828	23.4244	25.1414	24.956	25.3742
28.014	27.2035	28.5198	28.1348	29.0108	25.9843	28.9363	27.2444	26.7729	28.7197	26.8564	28.1507	27.508	26.0148	28.0478	25.6353	26.8815	26.2092	26.9373	27.2764	25.4296	26.9598	27.4309	27.5906	25.8789	25.2416	26.0723	25.2834	26.1454	24.8205	25.8723	25.9213	24.8286	25.9648	25.8061	26.1905	25.1178	24.4788	24.9444	24.3196	24.8309	24.4689	25.0205	25.0844	24.4333	24.9927	25.6788	25.1042
26.9959	27.8699	26.5251	28.1331	26.5885	27.3925	27.8019	25.4807	27.6867	27.9312	24.5901	26.5649	31.2389	30.6614	31.1748	30.5482	31.0413	30.5431	31.0252	31.0259	29.6213	30.7227	30.6051	31.3376	26.5216	26.8526	26.2612	26.7149	26.4082	27.1148	26.7031	25.9707	26.9475	26.657	24.9716	26.4054	29.1625	28.8783	29.4976	29.0661	29.4017	29.0831	29.3399	29.404	29.1517	29.2136	29.1876	29.2108
23.9721	25.568	26.6914	26.2382	27.0809	25.0503	26.9486	24.727	25.427	27.1519	24.1538	25.0184	27.342	23.3685	25.7381	24.0722	25.5209	24.1249	24.8676	26.0496	23.8332	25.7238	25.5718	24.2562	23.0093	24.2241	25.3677	24.0986	25.5814	24.237	24.9476	24.4687	24.1138	25.4966	24.0154	24.4852	24.4588	22.9844	23.7999	23.4559	23.8862	23.3585	23.5574	24.4243	23.3229	24.3748	24.1294	22.9039
27.4799	24.9927	25.6975	26.0031	25.8925	25.2407	26.8347	26.8517	24.4672	26.9338	26.5577	27.7478	26.8317	18	26.5169	21.9916	26.3989	22.1962	26.458	26.9567	22.0018	25.5315	27.1803	27.1997	26.0281	23.1808	25.1051	23.4779	24.8947	23.1671	25.5114	26.3556	22.6501	25.5632	26.3182	25.9548	24.4976	18	24.699	21.5062	24.3415	21.5352	24.3406	25.1261	21.7777	24.2236	25.059	24.3765
23.7498	22.5524	24.4193	23.4828	27.2047	22.8567	27.4647	28.4006	22.8893	27.2203	23.6269	28.2615	28.2114	24.8943	18	24.2445	18	23.7099	23.8495	27.465	22.6101	26.8326	27.8837	29.955	26.6141	26.7976	26.0305	26.4607	27.0051	26.6968	26.6321	27.085	27.2248	26.6737	27.9825	27.1705	27.2257	26.8919	18	27.1027	18	27.2332	26.8252	26.8637	27.0561	26.3909	26.3903	28.146
26.2465	28.253	28.0564	28.6058	28.1192	27.1591	28.0722	25.2769	27.2117	28.0671	25.2887	26.4612	27.3836	27.3569	28.6875	28.2387	28.6365	27.5461	28.5279	25.8398	26.6351	27.9532	27.1303	27.5073	25.7623	26.2923	26.7272	26.4029	26.6683	26.0779	26.4696	24.204	26.1835	26.64	25.2401	24.7884	25.259	26.4188	26.95	26.6931	26.9698	26.2655	26.7632	24.5704	26.2258	26.6415	25.5051	25.654
24.251	18	22.7905	18	23.2134	18	22.6038	23.8412	18	22.5715	23.6039	24.1065	24.7397	21.5064	23.9459	21.4793	23.7587	18	24.3339	24.9604	18	24.8966	25.7165	25.9777	23.6813	18	23.334	18	23.5087	18	22.9318	23.1896	18	22.8283	23.7466	23.2238	22.9958	22.1251	23.3037	22.0081	22.9067	18	23.4541	24.0106	18	23.773	24.2066	24.2162
28.7451	29.6287	28.9333	29.6441	29.1183	28.517	29.0152	27.6964	28.7742	29.052	27.1901	28.6837	29.909	29.1453	29.8448	29.3913	29.9397	29.3491	29.7664	29.611	28.6726	29.4988	29.1915	29.8765	26.8497	27.251	26.8706	26.9612	26.8833	26.963	26.765	26.7129	26.9407	26.7111	26.6729	26.7197	26.9523	27.2209	27.262	27.4244	27.2502	27.2523	27.2288	27.0315	27.2946	27.4327	26.9862	26.9326
24.4137	25.1462	22.9372	25.0572	21.1726	24.7315	18	21.7852	24.6425	23.183	18	24.5663	22.796	24.2238	23.7606	24.3286	23.95	24.1856	23.7195	25.2584	20.0777	23.9144	25.0982	25.2698	24.2957	24.4019	23.3427	24.3258	18	25.8174	18	24.7725	24.5514	23.3156	18	24.3973	24.6576	24.2991	23.5484	24.3043	23.6664	24.0935	23.4934	25.3883	21.9701	24.2891	24.3904	24.656
25.603	22.3404	23.4947	23.271	22.6827	22.005	22.2282	25.0286	22.1123	23.9066	25.054	25.1333	25.4373	21.9949	25.5657	18	24.9061	23.5298	24.5099	25.6584	22.9419	22.3281	24.617	25.6982	24.4748	22.1048	23.2914	22.7418	22.5668	22.6288	22.6155	24.2542	22.3701	23.2107	25.3152	24.3931	23.7066	22.4906	23.4807	18	23.1012	22.3054	23.1008	24.1935	22.6939	22.4	23.6837	23.7096
24.6967	25.7958	25.1658	26.1153	26.1682	25.7548	26.0496	26.5664	24.821	26.1562	25.6566	25.2639	24.5564	25.0667	25.4395	24.3498	24.2698	24.8957	24.4691	24.9	24.2122	24.9712	26.6701	26.2675	25.0061	25.0014	24.5882	24.7648	24.396	25.6757	24.2043	25.3774	25.1932	24.8053	25.1929	25.0767	24.4603	24.5778	23.8451	24.3764	24.0195	24.4577	23.5566	24.4378	24.5138	23.8659	24.7826	23.7799
29.7495	29.1484	29.947	29.5538	30.0209	28.8999	29.7903	29.041	29.1329	30.0077	29.0646	29.7637	29.5943	28.5001	29.5446	28.9835	29.5832	29.1573	29.7067	29.7214	28.0892	29.3538	29.5194	29.9863	26.9849	26.0111	27.1544	26.1909	26.892	26.4554	26.8928	26.9572	26.4745	26.9013	27.1788	26.984	26.2044	26.0371	26.343	26.006	26.2982	26.3057	26.3574	26.561	26.297	26.2841	26.4479	26.4417
29.522	30.282	28.9627	30.7318	29.419	29.7929	29.3874	29.3592	29.7566	29.3154	29.0419	29.6472	30.0276	29.7208	29.4527	29.7826	29.6632	29.9176	29.816	29.7524	28.9353	29.4591	29.6683	30.0733	26.8997	27.2085	26.2621	27.341	26.5641	27.2472	26.6193	27.2858	27.1888	26.3657	27.2806	27.0684	26.8218	27.1048	26.4291	27.172	26.7892	27.0838	26.5065	26.9191	27.0714	26.6531	26.7959	26.6728
25.0341	24.2494	25.2425	26.189	25.5654	25.1733	25.3412	23.7989	26.1241	25.4997	22.7567	24.3355	24.7407	25.4946	25.7711	25.6533	24.6154	26.3909	25.9132	23.7484	25.0246	23.5432	25.3048	24.8041	23.8989	23.271	23.9031	23.3627	23.8818	24.1286	23.3724	24.1223	24.9151	24.1348	24.2118	23.8397	22.8142	23.8327	23.431	23.8867	23.1556	24.2738	23.4261	22.8408	24.2397	23.0728	23.1178	22.5313
27.8246	25.6474	27.0103	23.3975	26.9268	23.412	26.3945	27.4159	18	26.7566	26.906	28.1181	22.3163	18	18	18	18	18	18	24.8946	18	18	18	25.5504	26.3605	24.0097	25.8684	21.8386	25.0207	22.8067	24.7987	26.4455	18	25.1705	26.7146	26.9367	20.3964	18	18	18	18	18	18	23.1119	18	18	18	23.6646
29.8622	30.6112	30.0825	30.9356	30.3862	29.8669	30.403	29.5148	29.8727	30.3176	29.1938	29.8231	29.6732	29.553	29.8958	29.6345	29.8433	29.6846	29.9994	29.3194	28.8551	29.5499	29.5221	30.1338	27.3829	27.8013	27.5926	27.6903	27.5729	27.7723	27.6503	27.7337	27.6921	27.5972	27.9216	27.4078	26.7066	27.2286	26.7607	27.1892	26.856	27.0323	26.9519	26.754	27.1969	26.9046	26.808	26.6122
24.3462	26.3007	23.8907	26.4413	24.9756	25.627	25.0013	21.6971	25.67	23.1687	22.2736	23.4656	27.0454	26.6886	26.9728	27.0647	27.2661	27.3036	27.355	26.7048	26.2035	26.1826	26.9012	28.048	22.6937	24.3674	22.6334	24.4328	23.1199	24.1935	23.0396	20.9409	24.1271	21.6109	20.2223	22.6767	24.9409	25.0226	24.8223	25.4622	25.1078	25.2544	24.7064	24.9783	25.2994	24.4481	25.2357	25.4291
18	24.0303	21.3151	23.6644	22.6155	22.4092	22.6241	21.0085	22.1112	21.591	18	21.6051	24.8625	23.8238	25.1796	24.5958	25.6271	24.5792	25.435	24.5894	23.9828	25.7925	24.1926	26.0526	18	22.82	22.5413	22.4668	22.2069	22.4996	23.0881	22.6501	22.9932	22.536	18	22.6934	23.2667	23.175	23.8855	23.5516	23.5072	23.585	23.403	23.4178	23.3822	23.8282	22.7186	23.6317
29.1399	28.7297	28.7012	29.1253	29.3029	28.4525	29.1348	27.6165	28.2814	28.3649	27.431	28.5977	31.9009	30.1425	31.6949	30.3004	31.8705	31.119	31.7997	31.5828	29.0833	31.2907	31.2384	32.6212	26.6756	25.9931	26.369	25.8978	26.544	25.9881	26.2411	26.0619	25.9955	26.1935	26.2512	26.4857	28.4153	27.434	28.349	27.5008	28.2673	27.4329	28.2054	28.37	27.2782	28.1946	28.0457	28.4536
29.8271	30.674	29.3935	30.8049	29.7816	29.7561	30.0581	29.7649	29.9224	29.8423	29.1397	29.8044	30.2647	29.8623	30.3985	29.7948	30.1777	30.2157	30.0941	29.8195	28.6883	29.987	30.1954	30.8562	27.3753	27.6144	26.8303	27.5489	27.0039	27.404	27.066	27.8568	27.3463	27.0914	27.8542	27.4658	27.0827	27.3133	27.0077	27.2241	27.0068	27.3226	26.8142	27.2114	27.0763	27.1399	27.1639	27.1404
27.8014	26.8596	27.3551	26.805	27.0269	23.5954	27.0645	27.2536	23.9367	26.9993	25.9484	27.9369	27.4636	23.2042	26.1951	22.9507	26.6063	23.7229	26.8473	27.0101	22.0187	26.6676	26.8439	27.4506	26.8316	25.5227	26.7125	24.7744	25.8952	23.8031	25.882	26.7332	23.6241	25.3013	26.7904	26.9636	26.0895	23.3134	24.3466	22.6385	25.3541	23.5323	25.6345	25.8896	22.4674	25.5654	25.6854	25.8113
24.2497	26.4737	25.2602	29.5914	25.4572	23.9046	27.3184	24.3333	25.4332	25.8551	24.0677	23.8594	25.9035	25.9272	25.4817	27.5699	26.425	25.402	27.4244	26.7987	24.4958	23.4143	25.5231	26.943	23.5702	25.1891	25.7681	28.8721	24.5522	23.4184	27.5132	27.3319	25.0981	26.0719	25.8685	26.0599	24.9748	25.2154	24.8252	28.0433	25.2379	24.3862	27.2822	27.0396	23.5819	23.1999	24.6379	25.2944
28.8987	30.3203	29.7282	30.7429	29.7258	29.9898	29.754	28.2141	30.2638	29.8052	28.3528	29.0383	30.4658	31.117	30.3383	31.3029	31.0842	31.6469	30.8877	30.3164	30.4894	31.0447	30.6713	30.6938	26.5001	27.1229	26.834	27.0953	26.691	27.4015	26.7163	26.5303	27.3957	26.7929	26.7813	26.4949	27.1701	28.309	27.0319	28.2913	27.4221	28.2968	27.3719	27.2002	28.3453	27.6643	27.3978	27.0708
23.4193	18	18	18	18	18	18	21.0532	18	18	21.3051	18	27.2402	21.3916	23.1631	23.3372	24.056	18	22.1765	26.4733	18	24.2924	25.3759	27.4369	23.3169	18	18	18	18	18	18	18	18	18	18	18	25.4577	21.6135	22.3526	22.6914	22.4094	18	21.6795	24.553	18	22.8346	23.4539	25.392
29.9618	28.9949	29.2246	28.5993	29.0961	26.478	29.1579	28.3791	27.0692	28.8967	28.2037	29.7496	29.4037	24.3881	27.7781	26.2691	27.1861	26.9617	28.3019	28.4082	25.3016	27.6052	28.8963	28.6565	28.2474	26.8633	27.4312	26.5749	27.1977	25.7664	27.0103	27.7001	25.6015	27.0443	28.6628	28.2713	27.0201	24.3437	25.7957	25.5355	25.7633	25.8412	26.1785	26.9937	25.0645	26.2082	26.9673	26.9546
26.5045	28.6188	27.3237	28.6546	27.804	27.6139	27.8549	25.4385	28.2726	27.575	25.5369	27.2278	30.3902	29.8048	30.3742	29.968	30.4546	30.1029	30.5389	29.9982	29.2903	30.0495	30.0024	31.0117	24.425	25.5735	25.0238	25.5864	25.1601	25.5215	25.1937	23.8764	25.7834	25.1888	24.4131	25.0708	26.9435	27.1552	27.0483	27.215	27.1021	27.0764	26.9898	26.9479	27.1756	27.1369	26.6341	27.1545
24.6564	24.8528	24.5757	25.829	25.1249	24.1987	25.4713	23.7158	24.3382	25.4095	23.2753	24.984	24.3236	24.1215	24.4328	23.4385	24.0947	24.0414	24.5341	23.4482	22.7597	24.191	22.7648	24.3645	24.3786	23.663	24.1449	24.1037	24.2682	23.5105	24.6998	25.4936	23.8942	24.4158	25.3801	25.4529	23.2111	23.6422	23.2296	22.9003	23.0145	23.1035	23.4909	23.6903	22.9701	23.7457	23.1369	22.7376
32.7914	32.3654	32.5485	32.7482	32.7636	31.0318	32.5838	32.2319	31.2385	32.7274	31.8666	32.4868	32.4665	30.7632	32.4469	31.0639	32.2536	31.3693	32.7447	32.0891	30.0849	32.1195	32.2833	32.5712	30.2795	29.5322	30.1841	29.6118	30.1913	28.9152	30.1512	30.4103	29.0549	30.1676	30.3584	30.1448	29.4628	28.5764	29.5637	28.5529	29.5447	28.7383	29.8299	29.4767	28.2801	29.5529	29.542	29.3862
33.5379	34.2485	33.4781	34.2592	33.8186	33.8985	33.8458	33.3107	33.665	34.0111	32.8917	33.6295	33.7665	32.8048	33.403	32.889	33.379	32.9978	33.4125	33.5014	32.2463	33.0113	33.6924	33.6706	29.9241	30.2532	29.8117	29.9624	29.8802	30.442	29.8327	30.2312	30.149	30.0729	30.2323	30.1193	29.5514	29.4136	29.2666	29.1747	29.2495	29.2015	29.2019	29.5829	29.3757	29.0781	29.7751	29.2172
25.5667	25.6159	25.5134	25.9646	25.5722	24.2136	25.5865	24.8797	25.0959	25.8101	24.2981	25.416	24.9325	23.6147	25.1758	23.4649	25.2008	23.4967	24.0016	24.5434	22.396	24.122	25.5364	26.4314	24.1558	23.4051	23.9064	23.5503	23.9125	23.3389	23.6055	24.2088	23.4392	24.0445	24.4158	24.0202	23.3863	23.0713	23.6743	22.6118	23.71	22.8858	23.0692	23.4083	23.1134	23.6047	23.6391	23.6421
26.6792	23.7395	22.2612	24.2031	25.3262	22.7848	24.0003	25.7991	22.9999	25.0487	25.802	26.3373	28.0144	24.3514	26.1456	23.5932	25.9324	23.7539	25.4145	27.7556	22.9622	25.3878	27.3244	27.9334	25.5036	23.3624	22.5761	23.3598	23.7307	22.8177	22.6138	25.2655	23.0258	22.636	25.7362	25.7954	26.1512	23.9506	23.3886	23.959	23.6239	23.9174	24.4171	26.3306	24.0776	23.7837	25.9156	26.3618
18	18	18	18	18	18	18	18	18	18	18	18	23.2567	27.3322	18	27.0316	27.769	27.831	27.8381	18	26.2782	27.718	18	18	18	18	18	18	18	18	18	18	18	18	18	18	27.6927	27.7	18	27.3023	27.4614	27.8272	27.4242	18	27.2984	27.662	18	18
21.6809	25.1521	24.4306	25.6063	24.0028	22.3588	22.2728	23.0092	24.904	23.9916	18	21.6468	25.7201	25.1812	25.0428	24.1859	24.5405	25.2783	25.7707	24.7342	24.1231	25.2383	24.6219	25.9774	22.8865	24.0661	23.6835	23.8923	23.8262	23.9038	23.3265	23.3994	24.1495	23.172	18	22.9106	24.0818	24.524	24.6924	24.3826	23.9914	24.7013	24.1483	24.0365	24.6662	24.3577	23.8524	24.1947
28.1845	28.123	28.7365	28.3954	28.6982	27.251	28.7696	27.6566	27.1502	28.9695	27.8246	28.4719	26.5669	25.9264	26.2837	26.474	26.75	26.2553	26.7588	25.9896	25.2136	26.2563	26.0894	26.5757	25.9896	25.7279	26.4028	25.6879	26.1134	25.7671	26.1623	26.1398	25.5347	26.3484	26.4098	26.1383	24.4435	24.388	24.4595	24.6348	24.4369	24.5933	24.5105	24.2029	24.7491	24.5914	24.1834	24.0346
27.0379	26.4312	25.623	26.6587	26.4182	25.4659	25.7766	25.977	25.4484	26.0279	25.7032	26.6914	28.59	27.4054	28.4771	27.3716	28.5584	27.6268	28.6482	28.5334	26.1959	28.3396	28.2577	29.0986	25.0224	24.3299	23.8356	24.1627	24.3445	23.8605	23.5544	24.8896	23.6087	24.1628	24.4356	24.7564	25.4737	25.2882	25.554	25.2564	25.4708	24.8583	25.7026	25.721	24.7833	25.583	25.6632	25.8234
24.0032	18	22.3454	21.2597	22.0565	18	22.3711	24.6878	18	18	23.609	24.2826	23.6443	18	18	18	18	20.366	18	24.4336	20.0514	22.1823	24.5311	24.2305	23.6459	18	22.4934	20.8132	21.9564	18	22.3564	24.903	18	18	24.1246	23.9606	23.1906	18	18	18	18	20.4957	18	23.8185	21.0169	22.0544	23.8894	22.546
22.3287	25.0852	24.1038	25.8918	24.7791	24.6256	23.9376	22.9732	24.8627	25.2947	18	18	24.6792	25.1234	25.6076	25.3104	25.7016	25.6141	25.7182	25.3356	24.0842	25.1568	24.8156	26.2197	22.7503	23.7313	22.9471	23.9021	23.59	23.8202	23.331	23.191	23.8024	23.5908	18	18	23.5949	23.9566	24.0385	24.1013	24.0962	23.908	23.8324	23.0982	23.6955	23.806	23.3024	24.0144
29.2627	27.2329	27.732	27.0472	30.2575	28.1478	30.2588	28.8062	28.7497	28.5296	29.7311	29.1819	29.3867	25.0689	30.1157	28.3389	27.13	28.8902	27.4097	28.6865	26.8158	30.1447	28.9482	29.4365	29.5351	27.8044	28.2467	27.494	28.1172	27.0656	28.0307	29.7084	26.5105	28.511	29.8123	29.6018	29.1956	26.8368	27.4229	26.671	27.6136	27.0064	27.6397	28.9346	26.9628	27.8265	29.0683	29.1071
26.2645	23.2237	23.5007	23.7228	24.131	21.0249	23.4117	26.2087	20.2392	23.0302	26.0488	26.2284	26.2084	18	24.2221	22.3458	23.679	22.7863	24.7735	25.2881	20.1966	23.9065	25.7229	24.9673	26.1659	22.0384	22.8444	23.5445	23.7448	21.1944	22.7984	25.4333	22.9075	23.9176	26.7455	24.8661	24.4256	18	23.7215	21.6061	23.4947	23.8461	23.6663	25.5812	20.9667	23.5058	24.0522	23.5237
25.7496	26.5047	26.3744	26.6931	25.6897	25.9704	26.306	24.5472	26.1878	25.9104	24.0739	24.9063	25.8324	26.4267	26.4547	26.3557	26.2292	26.8134	26.0337	25.9885	25.6956	26.048	25.992	26.0948	24.4987	24.5612	24.9025	24.2359	24.4328	24.7356	24.4546	24.3232	24.6473	24.3914	24.5596	24.5321	24.3645	24.9807	24.3049	24.886	24.6369	25.1232	24.4207	24.5482	24.9079	24.3826	24.3029	24.5039
26.0372	27.3382	25.7961	27.272	26.5407	26.0142	26.6333	24.9599	26.8765	26.4749	22.9649	25.7777	27.0791	26.1283	27.4508	26.5885	27.6743	27.2724	27.8745	27.0313	26.3118	27.4662	26.6838	26.9694	24.3283	24.6583	24.2157	24.5621	24.444	24.3467	24.2703	24.2296	24.6715	24.2241	23.4514	24.2659	24.3226	24.2086	24.9225	24.7351	24.8619	24.7015	24.7397	24.5305	24.9266	25.0396	24.5246	24.47
25.3359	18	23.3207	26.2505	24.2704	25.4643	24.4275	24.6826	25.3358	23.3335	24.6189	24.7669	26.8599	22.7785	24.8427	23.879	25.5118	26.6443	26.8784	25.4982	24.576	26.5578	25.6708	26.6071	25.3673	18	24.7284	24.6313	24.7091	25.4603	24.7745	25.3262	25.2644	24.2039	25.4578	25.1134	25.8179	18	25.5706	25.221	25.0487	24.6019	25.3153	26.1524	25.2213	25.2592	26.0972	25.9103
24.7465	23.0456	23.3677	18	22.1171	18	22.5895	22.972	21.0789	22.8452	22.4412	24.0985	23.8853	18	18	18	18	18	18	23.6835	18	18	23.6961	23.2604	23.0955	22.0641	23.4175	18	23.2605	18	21.7886	24.1832	21.5302	22.3148	23.9795	22.8844	22.6682	18	18	18	18	18	18	23.2867	18	18	23.2829	21.9955
25.7702	26.4599	26.2893	26.0366	25.9906	24.7495	26.1278	25.2069	25.5045	25.7374	24.7524	26.0416	21.8328	20.7732	18	18	18	18	18	22.8731	21.2199	18	24.7614	18	24.8822	24.4817	25.2211	23.8164	24.1967	23.2667	23.921	24.9398	23.5429	24.0708	23.6572	25.0911	21.4202	21.0972	18	18	18	18	18	22.5816	22.2173	18	22.6665	18
25.6786	26.9088	23.7163	26.6955	22.5153	25.7113	23.965	24.6635	25.5027	23.5463	23.9933	24.2547	27.5256	27.3355	28.0193	27.1843	27.6429	27.5505	27.6387	27.3021	26.1037	27.305	26.9333	28.2999	24.4092	24.3404	22.2204	24.0474	21.6519	24.0025	22.2767	23.2262	23.8935	20.9764	23.3001	22.6248	24.9996	25.5679	25.1729	25.085	25.1156	25.1213	24.7498	24.8243	25.0957	24.8739	24.5551	25.2074
23.0581	23.9369	22.4394	24.0344	23.1762	22.5292	22.819	18	18	22.68	18	24.2421	24.0452	22.9537	22.2321	22.3515	18	22.1765	23.3185	22.6732	21.3626	18	23.2254	24.2282	23.3835	23.9718	22.8842	23.1666	23.3728	23.1914	23.0484	18	18	22.8382	18	23.5729	22.9897	23.5464	22.162	22.8472	18	22.4906	23.2067	22.8402	22.5922	18	23.3378	23.7215
31.9973	32.777	32.3986	33.401	32.7909	31.861	32.7895	31.8586	32	32.7243	31.296	32.2457	33.0213	32.2441	33.1659	32.401	33.1273	32.5723	33.1786	32.8845	31.313	32.8925	32.8506	33.5781	30.1328	30.3197	30.3171	30.5848	30.4222	30.0525	30.3779	30.2136	30.0388	30.3603	29.7845	30.1682	30.4054	30.2519	30.4267	30.3091	30.4595	30.2794	30.5142	30.493	29.9873	30.4265	30.4318	30.5325
18	22.5713	18	21.9781	22.1291	25.775	22.0901	22.6511	23.2234	18	21.0423	18	24.849	24.0324	24.556	23.4471	24.1391	23.1619	23.88	25.1416	22.4449	25.4077	24.5843	25.6228	18	23.1498	18	22.5282	22.9395	24.492	22.9348	23.5996	24.0272	18	23.2778	18	24.4372	23.9636	23.6685	23.3581	23.6708	23.8085	23.4692	24.3631	23.9628	23.9262	24.1344	23.948
30.3361	31.2097	30.1278	31.4684	30.5545	30.7209	30.5465	30.1079	30.6096	30.837	29.7182	30.5143	30.3083	29.9971	29.781	29.8022	29.8459	30.0668	29.7597	29.8226	29.3412	29.48	30.0549	30.3912	28.0852	28.4618	27.9351	28.5076	28.0192	28.5076	28.0537	28.3771	28.3497	28.2721	28.4631	28.2562	27.5568	27.7904	27.0008	27.5901	27.051	27.6626	27.0846	27.2623	27.8162	26.9886	27.4963	27.2216
23.088	22.4864	24.1936	18	18	18	24.9299	18	18	24.5074	18	18	24.2991	23.3671	24.9908	23.5647	24.8313	24.0939	23.5348	18	22.1769	25.0774	23.307	18	23.9505	18	18	18	18	18	23.6326	18	18	18	18	18	23.9524	23.8152	23.5581	23.7006	23.6299	23.8338	23.9087	18	23.6861	24.0028	23.9063	18
29.0755	29.1795	29.4776	30.2052	29.8017	29.4458	29.7224	28.042	30.0833	29.7043	28.0063	28.8558	29.9556	29.8612	29.9993	30.1288	30.0522	30.2451	29.9364	29.6325	29.3297	29.6177	29.4571	30.4943	26.3489	26.3013	26.5665	26.6753	26.362	27.013	26.4231	26.3571	27.0909	26.6716	26.7652	26.2168	26.5995	27.1057	26.6118	27.134	26.495	27.2054	26.578	26.6264	27.1673	26.471	26.6449	26.8208
26.4426	26.8677	26.3648	27.4131	26.6919	27.0428	26.5879	26.1313	27.8059	26.3472	25.5829	26.4018	26.3965	26.9809	27.6068	27.3734	27.0494	27.5889	27.0807	26.6475	26.1874	26.3929	26.9817	26.8075	25.1983	24.9101	25.042	25.1248	24.8591	25.477	24.9243	25.1606	25.5471	25.2139	25.2129	25.1846	24.8562	25.4242	25.0387	25.3107	24.9441	25.3905	25.2648	25.1112	25.4339	25.1267	24.9859	24.8198
22.6034	23.2269	24.7947	25.6453	24.2925	23.9268	22.1432	18	23.7361	21.3794	18	21.5931	27.2266	26.4225	28.203	26.7589	28.282	26.7604	28.7097	27.1859	25.5102	26.6707	27.6297	28.616	21.9483	22.0597	23.5479	24.0026	22.8812	23.5767	22.467	18	23.3673	20.41	18	21.2531	25.2541	25.1556	26.5983	25.3111	25.9142	25.9927	26.3714	25.1766	24.9062	25.054	26.0079	25.2784
27.3148	27.7535	26.9546	28.0718	28.1033	27.5533	28.1893	26.1768	27.0534	26.636	25.7733	26.5617	30.9503	29.3239	30.7988	29.1796	30.7765	30.3666	30.6395	30.2136	29.1236	30.7145	30.3628	31.2459	26.3073	26.2107	25.8832	26.1591	26.434	26.124	26.4143	25.9351	26.278	25.351	25.9547	25.791	28.5762	28.0012	28.7523	27.8363	28.5785	28.1822	28.383	28.3378	28.0226	28.6873	28.3744	28.6636
24.0299	25.8958	22.3922	26.2978	25.1511	25.4793	23.5295	22.9099	25.3873	24.3811	22.5025	22.8033	25.6887	24.9109	24.7686	24.5889	24.4819	25.3415	24.936	24.3072	24.2431	24.1353	24.631	25.1261	23.3945	24.6011	23.0232	24.7056	23.7026	24.571	23.5586	22.5958	24.0276	22.9376	23.264	23.4483	23.7084	23.2558	23.0865	23.2636	22.9724	23.6146	22.8678	23.4273	23.3019	23.106	24.1293	23.0244
22.3465	25.2666	23.8838	25.0132	23.351	24.2646	25.3027	23.7194	23.6482	24.1672	20.8252	22.7604	23.5524	23.7063	24.5421	23.9795	23.7384	24.3636	24.0954	24.077	23.2815	24.0663	23.9238	24.9073	23.435	23.5522	23.462	23.209	23.6926	23.8504	23.4278	24.0475	23.6293	23.7566	22.8119	23.91	23.5406	23.7232	23.5847	23.3266	23.8009	23.861	23.3999	23.5843	23.6131	23.6023	23.4749	23.4338
23.0742	23.5693	18	24.6978	24.0951	24.6877	24.0494	18	24.5139	22.462	18	22.6951	18	24.5655	22.4069	23.1963	22.2975	24.7192	22.7689	21.9085	23.606	22.382	22.7621	18	23.5106	23.8567	18	23.6378	22.6874	23.8075	22.5663	18	23.1953	22.8961	18	23.1926	18	23.6137	22.7544	23.432	22.6935	23.4482	22.9146	22.6237	24.0068	22.8614	23.0233	18
27.7761	27.6836	28.0064	28.8737	27.8042	28.3601	28.4628	26.9508	28.5883	28.5211	26.9331	27.7982	28.6108	29.0389	28.4252	29.1938	28.9203	29.7368	28.9647	28.198	28.3418	28.6206	28.7354	29.2418	26.1247	26.1728	26.3945	26.3765	25.9945	26.8653	26.2236	26.0146	26.9185	26.4215	26.3175	26.0754	26.1868	27.3047	26.3344	27.1581	26.4487	27.3842	26.327	26.2462	27.3792	26.5329	26.2405	26.118
26.8182	24.0147	25.7715	18	25.0361	25.3665	25.4872	25.5296	24.4473	25.9941	26.3454	27.0384	25.393	18	26.9487	25.4729	27.0529	26.2263	27.3393	27.4114	24.2041	27.035	27.7437	28.0762	26.8846	23.5838	25.4455	18	24.4953	25.6214	25.0264	26.9824	24.534	25.0823	27.355	27.0233	26.2168	18	26.1107	25.104	26.5045	26.213	26.8492	26.8905	24.664	26.5232	27.0697	26.8727
20.7059	18	22.7207	21.8185	18	22.6141	18	20.9592	22.106	22.8322	20.6211	18	25.9068	24.8928	25.2587	25.7874	25.3386	26.0609	25.2818	25.5997	24.6147	25.5033	25.212	26.2794	22.0207	18	22.2207	22.2778	18	22.2932	18	22.3578	18	22.7495	22.3479	18	23.8195	23.8856	23.6594	23.9561	23.8596	24.1063	23.2284	23.6101	24.0048	23.7209	24.0256	24.4025
27.2918	28.258	28.0525	28.6203	28.0075	27.9381	28.8464	26.3571	28.1918	28.3289	26.5725	27.1641	28.4646	28.6675	29.1583	28.0895	29.1719	28.7616	28.8812	28.5645	27.6536	28.8606	28.0858	28.8743	26.3953	26.0577	26.5361	26.5044	26.4605	26.5633	26.6164	25.9428	26.7676	26.5041	26.2823	26.1962	26.6737	27.0129	26.8547	26.7617	26.8715	27.0039	26.742	26.6596	26.9272	27.0717	26.2985	26.5466
27.4244	26.9409	27.6615	26.14	27.2733	26.2912	27.3397	27.1085	26.4895	27.6849	26.0996	27.4988	27.2032	26.651	27.8276	26.893	27.6676	27.3865	28.4604	27.4322	25.8911	27.7669	27.1394	28.1721	26.4775	25.503	26.5262	25.1381	26.1239	25.4326	26.3474	26.4699	25.5653	26.5841	26.7767	26.39	26.0192	25.908	26.0182	25.8248	26.3072	26.2205	26.3063	26.3623	25.779	26.3623	25.7799	26.0006
22.3605	24.7232	23.4221	24.3927	24.796	24.658	23.9548	24.5926	24.4239	24.1823	23.1129	23.7071	25.7764	25.5665	26.7913	25.4605	27.0646	26.5019	25.9344	25.8239	24.6502	25.9273	25.5617	26.3942	23.1652	23.3374	23.3127	23.1567	23.464	23.6283	23.1524	23.853	23.4117	23.0829	23.8233	23.7795	24.1614	24.5324	24.7135	24.2394	24.6488	24.4311	24.3424	24.6058	24.5553	24.5082	24.3397	24.3905
24.5192	25.948	25.8803	25.9833	25.821	24.3142	25.9344	24.7395	24.8906	27.0468	24.0402	25.888	25.8526	23.4443	25.6132	25.1995	25.8133	24.0269	26.1071	24.9835	22.4853	25.1757	24.8578	26.302	24.1674	24.2093	24.7579	24.0502	24.5353	23.2185	24.8681	24.7175	23.7886	24.7915	24.029	24.6054	24.148	23.3176	23.9053	23.0453	24.0232	23.4512	24.2303	24.1336	23.2959	24.1371	24.2285	24.011
27.4348	28.619	28.1532	28.9971	28.5452	28.1954	28.2433	26.5702	28.2489	28.6571	26.5583	27.4014	27.5388	28.214	28.3529	27.8795	27.9424	28.1827	28.5431	27.4187	27.3277	28.0109	27.2697	27.7613	24.7303	25.4616	25.2669	25.55	25.3382	25.7766	25.228	25.0498	25.6159	25.5772	25.0559	24.8706	24.4744	25.3702	24.9695	25.1999	24.9671	25.1487	25.0088	24.4585	25.3565	24.8471	24.5388	24.3224
22.6732	23.2768	18	23.697	21.839	22.3325	18	21.0723	23.0434	21.9964	21.0302	20.7756	23.2178	21.3578	22.5778	22.9339	22.8822	18	23.6116	22.9116	22.5928	18	23.2137	23.8903	22.4213	22.0425	18	21.8768	21.0787	21.9231	18	22.3096	21.9467	21.5957	22.4993	21.7719	23.0327	22.3115	21.9058	22.9812	22.8152	18	22.7399	22.3343	22.1503	18	22.5864	22.136
22.4256	22.4565	18	23.781	18	21.3567	22.193	23.013	22.5939	21.4025	21.5661	23.1749	22.3452	20.8676	22.6781	18	22.2248	22.1121	23.2113	23.4586	21.9788	21.9768	23.5293	22.8612	18	18	18	22.7254	18	22.199	22.4578	22.8735	22.3231	18	18	22.5534	18	18	22.5125	18	22.0467	18	22.0904	22.6623	22.4645	22.2503	22.7859	18
26.6799	24.4354	25.3046	23.5424	25.0362	23.1958	24.9523	26.0607	18	24.3716	25.8069	26.7599	26.9753	23.2429	24.8832	22.824	25.6688	24.0306	25.6603	26.9797	18	24.7573	27.0276	27.4899	26.1705	23.6058	24.8013	23.8326	23.9304	23.1664	23.873	24.5879	18	23.8385	24.3198	25.146	25.9576	21.8742	23.8948	21.5033	24.0507	22.7897	23.8882	26.0967	18	23.0413	25.6559	25.39
30.5177	30.7571	30.5929	31.1223	30.2977	30.2372	30.4912	29.9215	30.538	30.7692	29.7595	30.4586	31.0217	30.4019	31.0677	30.3909	31.1985	31.0168	31.1028	30.9342	29.4747	30.6251	30.9192	31.4091	27.3285	27.1056	27.5166	27.2319	27.1185	27.4332	27.1233	27.4795	27.411	27.4001	27.722	27.3336	27.3086	27.4507	27.4408	27.3329	27.4588	27.4225	27.3427	27.3804	27.3046	27.4224	27.298	27.2368
24.7357	26.2869	26.1659	27.0203	26.0708	25.6119	25.9292	24.6716	26.3429	26.2374	25.4115	24.4626	25.4292	26.7909	25.953	26.3983	25.8663	26.557	26.1437	26.4306	25.8636	26.5518	25.8144	26.19	24.7132	24.8861	25.1148	25.3435	24.9812	24.9749	24.7555	24.6573	25.3749	25.1777	24.3119	24.5228	24.5293	25.7519	24.4283	25.1816	24.7221	25.5169	25.0284	25.0939	25.671	25.225	24.8833	24.4518
26.3491	27.0492	26.5378	27.444	26.428	25.3529	26.77	25.2435	26.2686	26.5596	24.7678	25.7942	25.8405	25.6738	26.0295	25.9249	26.3726	26.5546	26.7482	25.7698	24.8492	25.6237	26.9629	27.2735	24.9264	25.2226	24.8312	25.039	24.8686	24.4793	24.8903	24.9508	24.855	25.171	24.9576	24.7139	24.6558	24.6802	24.3751	24.7479	24.7175	24.8966	24.6894	24.6416	24.3905	24.2037	24.6038	24.9931
24.5398	24.8954	25.7778	25.1348	25.0863	22.9153	25.4186	24.4447	24.0996	25.1259	24.3996	24.7719	24.3631	21.8029	23.9487	21.8631	23.9875	21.8484	23.6356	23.3174	18	23.1569	24.6205	25.6833	23.7665	23.743	24.231	23.3269	23.4447	23.6175	24.012	24.1047	23.0493	23.6951	24.4956	23.9895	22.9104	18	23.477	18	23.2456	18	23.5559	23.4801	18	23.1122	22.8772	23.0746
22.6582	25.2874	22.6046	24.9507	24.1877	24.5453	18	22.9015	24.8811	23.6718	18	24.2677	25.9414	24.7794	25.0863	24.9904	25.0805	25.4024	25.0319	24.7467	22.7837	24.9373	24.5881	24.7277	22.474	23.5894	22.9098	24.0561	22.7654	24.1294	18	22.3054	23.9281	23.25	18	22.7458	23.3877	24.668	24.0719	24.5507	23.8401	23.9767	23.9025	23.1586	23.3581	23.7686	24.1397	23.4521
31.8938	31.3346	31.892	31.6641	31.8434	30.6065	31.8395	31.5506	30.9431	31.7384	31.2086	31.8107	32.1622	30.8381	31.8784	30.8548	31.6271	31.0771	31.8551	31.7874	30.3508	31.6158	31.6712	32.4913	29.9138	29.03	29.7136	29.2522	29.482	28.9681	29.5092	29.9468	28.8466	29.4559	29.6752	29.7701	29.5301	28.7139	29.4679	28.9541	29.1179	29.0784	29.3996	29.4307	28.9453	29.2939	29.3826	29.5555
25.3957	27.0129	26.2897	27.122	27.1579	25.3931	26.925	25.9141	25.5832	26.9365	25.8032	26.0091	25.9748	25.0431	26.481	26.2537	26.4119	25.3849	27.0773	25.7148	24.3129	25.8924	26.049	26.428	24.6395	24.6336	24.8867	24.6793	25.0566	24.2501	24.8951	25.0716	24.4531	24.8031	25.3793	24.6027	24.2208	23.7056	24.3481	24.1844	24.5815	23.4153	24.5322	24.5106	23.7194	24.0143	24.5631	24.2581
26.5853	25.8479	26.6464	25.9222	25.7261	25.6746	24.8831	25.6157	25.8208	25.7972	25.2929	25.975	26.6847	25.3923	25.5138	25.8729	25.4733	25.0461	25.2188	26.8022	24.5404	25.8076	25.945	26.3703	24.7933	24.2755	24.5597	24.0747	24.3467	24.7831	24.1373	24.6623	24.7361	24.1881	24.7751	24.5514	24.4752	24.3187	24.5203	24.2722	24.3481	24.0475	24.6883	24.5663	24.6103	24.1022	24.4544	23.991
23.9862	25.5055	24.6401	24.8578	24.7058	23.0722	24.731	22.9531	22.7204	23.9193	21.047	21.9904	24.4094	24.2868	24.3827	24.4569	24.7231	24.4983	25.9117	24.2935	23.2317	24.7408	24.2062	26.2363	24.0786	24.3264	23.888	24.3288	23.8676	23.3411	23.4887	23.6273	24.0999	23.6105	22.4905	23.5656	23.6614	24.11	23.698	23.67	23.9401	23.985	24.0821	23.7863	23.9406	23.4339	23.9338	24.4262
23.6353	26.0185	24.6426	26.0775	24.9081	25.4619	24.9313	20.4338	25.5151	25.2356	18	21.7394	26.1406	25.5567	26.4729	25.4393	26.7291	25.702	26.0187	25.5232	24.7946	25.3207	24.9439	27.5442	22.8022	25.1104	24.3551	24.4673	24.5387	25.0228	24.7216	22.4797	24.8339	24.9432	18	23.2223	24.2821	24.5728	24.5845	24.4218	24.7142	24.1167	24.0882	23.671	24.4943	23.5546	24.1145	24.1599
18	21.4041	22.1119	24.5784	22.3356	22.5917	23.5843	18	22.6895	23.8209	18	21.1521	24.6869	24.5847	25.38	24.7408	25.3877	24.2932	25.8083	24.5515	22.2939	25.1979	24.6567	25.6242	18	22.1401	18	22.6369	18	22.2942	18	18	22.7664	23.2045	18	22.9192	23.2594	23.652	23.5371	23.7684	23.5047	23.7891	23.6199	23.4243	23.2076	24.023	23.3123	23.1243
28.6492	28.2837	27.5117	28.1016	28.1393	26.7965	27.8342	27.9069	27.4575	27.922	27.5953	28.2685	29.5288	27.521	29.4559	27.856	29.5078	28.0351	29.5585	29.3728	27.1831	28.9788	29.5658	29.8422	25.9598	25.2495	25.3073	25.068	25.3774	24.8704	25.4305	26.0162	25.1406	25.2715	26.2761	25.8607	26.3437	25.3978	26.2282	25.4149	26.1415	25.3149	26.1093	26.3116	25.4494	26.1064	26.4138	26.26
22.9265	25.3923	25.1527	25.0844	25.2139	22.6631	25.4945	21.5312	22.6782	26.1242	21.5032	24.2371	24.0272	24.3817	25.8082	23.3262	24.8383	24.1658	25.9304	24.3622	23.4565	24.4527	23.5207	24.9498	24.2414	24.0825	24.2534	24.0703	24.29	23.277	24.1515	24.19	23.1322	26.0502	24.5185	23.5261	23.2116	24.0429	24.4119	23.6871	23.6942	23.9468	24.2077	23.3251	23.7624	23.4953	23.0071	23.1095
25.6366	23.7554	24.3271	23.9061	23.2745	23.5732	22.3508	23.6008	24.1805	23.2557	23.5686	25.3578	25.8227	24.6713	26.0394	24.6787	26.2465	25.2366	25.8912	25.6233	22.8232	25.8737	25.4958	26.605	24.117	23.0648	23.2378	23.5377	22.8973	23.5201	22.5249	23.5981	23.481	23.1311	24.4646	24.3204	23.7458	23.6478	24.3694	23.2945	24.3458	23.416	24.0394	23.8648	23.4901	24.0862	24.1796	24.277
22.18	23.6571	22.3059	23.6497	23.0123	22.9189	22.2718	21.8877	23.7028	22.6386	21.4806	23.331	24.244	24.0338	23.3151	23.8991	18	24.0696	23.2929	23.5957	23.2915	23.2605	23.23	24.587	22.5445	23.0217	22.7174	22.6287	23.1756	22.914	22.4679	22.8232	23.5657	22.7635	22.7431	23.2042	23.1081	23.7631	23.2117	23.7423	18	23.5766	23.1514	22.9107	23.9445	23.3961	23.3091	23.4946
29.1351	28.9564	28.951	29.3362	28.8877	27.6715	29.1469	28.9638	28.329	29.1323	28.599	29.3074	29.4187	28.0137	29.0139	27.7222	29.1793	28.322	29.2872	29.14	27.2774	29.1704	29.0455	29.6471	27.0502	26.7816	27.222	26.7754	26.9142	26.3766	27.0532	27.4929	26.5208	26.9594	27.5721	27.1863	26.7149	26.4824	26.9293	26.2834	26.964	26.5096	26.8507	26.7913	26.1601	27.2626	26.5215	26.572
27.4106	26.6907	26.8113	26.8552	27.0017	25.2158	26.8713	26.2487	25.9901	26.6799	25.527	27.7372	27.774	25.5028	26.3623	24.8992	26.3625	25.6564	26.7255	27.56	24.8585	26.971	27.0966	28.0487	26.2026	25.0804	25.7413	24.872	25.8608	24.5028	25.7192	25.9094	24.7097	25.551	26.0629	26.4633	25.8974	24.5739	25.0161	24.0855	25.3635	24.8552	25.0206	25.9366	24.5585	25.3485	25.6151	25.761
24.3903	26.3156	25.3501	26.8447	22.1567	25.532	25.8458	25.1807	25.2871	24.6592	25.5684	26.5025	24.0393	23.4096	25.4615	24.8902	25.2326	25.5733	24.0233	25.5409	23.5118	25.2096	23.8207	24.9633	25.5191	24.6488	25.197	26.2157	18	25.1019	25.1022	25.4088	25.2561	25.5231	25.2547	25.1012	25.0515	24.7688	24.7037	24.7517	24.4102	25.9909	25.1446	25.2696	24.3263	24.5169	25.277	25.1321
26.071	25.0087	25.9485	26.516	25.8413	18	26.2503	25.1913	25.2084	26.2973	25.0571	25.3469	26.032	23.9668	26.1214	24.6459	26.2257	24.387	25.9508	25.7397	23.5526	25.8966	25.419	25.9048	26.1101	25.3975	25.2196	26.0334	25.8947	18	26.1155	25.9558	25.8366	26.1035	26.0522	25.9324	25.8132	25.1555	25.718	25.4465	25.8079	25.2305	25.9403	25.6892	25.2746	25.8389	25.477	25.5748
22.8342	23.7588	22.999	24.09	23.72	23.3301	22.7501	22.0276	23.5411	23.2431	21.753	21.8283	23.9646	22.6218	22.9556	23.3453	22.6721	23.3922	23.0889	23.0982	21.0347	22.969	21.7112	23.8912	18	23.1052	22.527	23.5636	23.107	23.727	18	18	23.3123	22.2296	18	22.9664	22.725	18	18	22.8904	18	22.9314	18	22.372	22.9604	18	22.5801	22.3772
28.135	28.1099	28.2745	28.4115	28.3682	26.9251	27.9602	28.1908	26.9839	27.8596	27.721	27.9571	27.5062	26.7699	27.0765	26.7137	26.8	26.671	27.1739	27.4723	25.5589	27.3388	27.5495	27.7819	26.8178	26.2348	26.7689	26.1885	26.5621	25.8545	26.4138	27.1586	25.9488	26.1934	27.0195	26.8655	26.104	25.4211	25.565	25.6207	25.4827	25.425	25.9396	25.8669	25.3121	25.7495	25.9933	26.0865
20.7695	18	18	22.1404	20.6184	18	18	18	22.1634	18	20.6754	18	18	22.8116	18	18	22.2023	21.7281	21.8425	21.5841	20.6277	19.9481	21.8038	18	18	18	18	21.9929	20.8831	18	18	18	21.5488	18	18	18	18	22.6689	18	18	18	22.1038	18	18	21.7293	18	18	18
33.2379	34.4487	33.362	34.3234	33.7561	34.0965	33.5676	33.3457	33.9197	33.9718	32.8921	33.3076	33.6652	33.5406	33.7738	33.4799	34.0106	33.699	33.872	33.37	33.0602	33.7086	33.5949	33.4309	30.0366	30.8242	30.1764	30.4833	30.2963	30.9958	30.0205	30.7204	30.7454	30.4741	30.428	30.1454	29.8848	30.4098	30.0603	30.3212	30.2906	30.3096	30.0936	29.9545	30.5878	30.1776	30.0798	29.3337
30.0695	30.442	29.7668	30.7648	30.1444	30.0963	29.9946	29.2452	30.4533	30.235	29.2608	29.7369	29.9438	30.1821	29.828	30.3221	29.8576	30.6095	30.0654	29.7406	29.4939	29.9424	29.9935	30.5962	26.875	26.7366	26.657	26.8318	26.5585	27.1203	26.5109	26.8536	27.2025	26.6764	27.3591	26.8567	26.4443	26.962	26.1677	27.0786	26.2657	27.2016	26.3284	26.5329	27.1353	26.4791	26.5831	26.5225
22.2557	23.2036	22.4625	24.2406	20.9444	22.4354	21.0793	18	21.9299	22.6099	21.4213	23.71	25.0324	22.2773	25.296	24.2164	25.3374	24.0706	25.489	24.7447	21.5161	24.918	24.1115	25.2293	22.7055	22.6382	23.0411	22.5076	22.0506	22.3802	22.2418	18	22.8287	22.0732	22.7533	22.7863	22.9308	22.868	23.5341	23.4331	23.7931	22.7386	23.2031	23.5353	22.7865	23.012	23.0652	23.0715
28.381	29.0911	29.1832	29.2807	29.4475	28.3093	29.7632	28.4205	28.6141	29.6622	28.1845	28.7067	28.4207	27.9674	28.8702	27.5815	29.0944	27.7517	28.5941	28.0612	27.1038	28.7229	27.9193	28.6649	26.5757	26.913	27.0156	26.5131	26.8788	26.4499	26.8832	27.005	26.4768	27.0956	26.9183	26.7643	26.0565	26.0205	26.0971	25.8269	26.0039	25.7845	26.1606	26.0752	25.8088	26.1467	25.9496	26.0872
28.5967	29.0305	27.9717	29.3602	28.3045	28.382	28.3594	28.1949	28.5059	28.3623	27.8878	28.5663	30.2779	29.3373	30.0523	29.4245	29.9798	29.6099	30.0965	30.0093	28.7886	29.7011	29.8827	30.7398	26.0697	26.5167	26.218	26.6404	26.1808	26.4357	26.0746	26.1235	26.4533	26.0317	26.0838	26.1647	27.3492	27.3096	27.3217	27.2009	27.308	27.1782	27.2283	27.2564	27.2436	27.2641	27.0996	27.374
29.9041	30.694	29.5497	30.9249	30.2424	30.1153	29.8092	29.622	29.9404	30.3698	29.2363	30.0874	30.3816	29.6145	29.9044	29.4479	29.8634	29.9964	29.8564	29.805	29.0331	29.5745	30.0952	30.2782	26.8134	27.0234	26.4901	26.8902	26.5711	26.9944	26.4219	27.2162	26.757	26.8588	27.1273	26.944	26.4859	26.5335	26.1045	26.1713	26.1779	26.3902	26.2545	26.4971	26.6763	26.1432	26.5298	26.0815
18	24.9942	24.8549	25.1422	24.4835	22.9452	25.0086	22.4144	22.307	26.0417	18	22.7218	18	22.7704	24.9895	22.8937	22.7725	21.9683	24.4306	18	21.8464	23.8522	18	18	18	23.6735	23.7607	23.3818	23.7478	23.4927	23.6678	22.9495	23.3801	24.6064	18	22.8135	18	23.1982	23.455	23.0538	22.5519	22.7018	23.4157	18	23.3566	22.8481	18	18
18	18	23.3539	23.4748	23.6835	18	23.9569	18	18	23.8572	18	24.1347	24.8112	24.1863	23.9983	24.1004	23.9092	24.8029	18	18	23.5534	18	23.7953	24.6294	18	18	18	18	18	18	18	18	18	18	18	18	18	18	18	18	18	18	18	18	18	18	18	18
25.0705	18	23.7611	18	23.7628	18	22.2464	25.5837	18	23.0965	24.7519	25.2544	25.6969	18	21.7938	18	23.6992	18	23.2072	24.7453	18	23.2953	25.1384	25.3753	24.6881	18	23.2954	18	22.8932	18	22.5935	25.0756	18	23.17	24.8497	24.4112	23.9356	18	22.5779	18	22.5166	18	22.7883	23.8996	18	23.3795	23.6877	23.5692
32.6467	31.8494	32.344	32.6981	32.3655	31.3962	32.7	31.5815	31.6934	32.5071	31.2544	32.027	32.7436	31.481	32.3799	31.5869	32.5853	31.8426	32.4795	32.5878	30.6601	32.2963	32.4072	33.4183	29.9731	29.0522	29.7111	29.2243	29.5442	29.0107	29.752	29.6086	29.1212	29.6404	29.6479	29.5232	29.5354	29.0725	29.2719	29.0428	29.4319	29.124	29.3886	29.6144	28.8728	29.4103	29.5337	29.774
25.4756	23.633	25.6423	24.9839	25.9073	24.3085	25.8241	25.0295	25.0107	25.7678	22.7386	23.8338	24.211	23.609	26.2438	23.6917	26.436	23.4297	25.3963	25.3401	24.0905	25.9105	24.342	25.4089	23.8631	24.4299	23.5264	24.2159	23.6808	24.5807	24.1396	23.8165	24.3277	23.6766	23.1819	24.1695	23.6559	24.5405	23.5947	24.3124	23.4968	24.1862	23.8433	23.9161	24.4857	23.8587	24.2985	23.6929
23.6702	23.5154	22.3122	22.1577	23.7922	22.8402	23.2891	18	22.6402	23.6025	18	23.6438	22.6705	18	23.3769	18	18	23.0661	18	18	18	23.5776	23.1446	18	23.8904	23.5879	22.9072	22.3072	23.8311	23.5984	23.4784	18	23.2302	23.66	18	23.9165	22.7246	18	23.3195	18	18	23.381	18	18	18	23.6493	23.2822	18
25.5837	26.2501	25.5082	26.0991	25.9744	25.4946	24.5197	24.716	25.1277	25.6281	22.2798	25.3961	26.542	24.6929	26.0745	25.2605	26.4838	25.8709	25.9633	25.5776	24.3953	25.8909	24.9635	26.1071	24.8761	24.7611	24.665	24.2389	24.8286	24.6975	24.3514	25.2091	24.3122	24.5657	24.8045	25.1143	24.7802	24.4564	24.5162	24.3637	24.9126	24.7296	24.5028	24.5931	24.55	24.6848	24.8145	24.794
18	18	18	23.5933	18	23.5623	18	18	23.3966	21.5013	18	18	24.0862	24.4873	26.0583	25.5517	26.2764	25.4888	25.7829	23.8404	24.073	26.1216	24.3102	18	18	18	18	22.7918	18	23.1505	18	18	22.568	22.5582	18	18	23.2511	24.2999	24.6709	24.4802	24.3491	24.7611	24.6557	23.3857	24.4794	24.6517	22.2557	18
23.5059	23.1094	18	23.7735	23.525	22.2883	23.2731	23.6366	24.4214	22.4796	20.6318	23.8343	26.5697	26.6348	27.2199	26.8006	27.711	27.1	27.5738	26.4594	25.9035	27.3802	26.5728	27.3505	23.0061	23.3229	18	22.2521	22.4122	23.7687	22.5065	23.6076	23.433	22.8164	21.5889	23.34	25.1376	25.0613	25.228	25.1964	25.2357	25.3007	26.1312	25.4521	24.7564	25.3588	24.6268	24.5277
23.1248	23.7726	22.7378	23.7833	23.239	22.9555	22.7719	21.3253	23.4859	22.2639	20.5316	23.0194	24.9863	23.5003	24.0385	24.6306	24.7465	24.6208	24.8566	24.5432	22.6241	24.7745	25.1087	25.3118	22.8015	23.2433	22.2488	22.9516	22.6241	22.7896	22.1632	22.3222	23.3605	22.4503	21.7664	22.9692	23.7022	21.3185	23.5235	24.0743	23.6686	24.1613	24.3124	24.0816	23.8974	23.8369	24.0234	23.6375
27.6602	26.6377	26.5159	27.0716	27.1914	25.6199	27.1923	27.5576	26.0876	27.5941	27.3533	27.8227	27.8102	25.6505	27.5064	25.7179	27.5566	26.4715	27.1521	27.5054	24.9091	26.9043	27.3563	28.3545	25.6855	24.5231	24.4493	24.6239	24.5602	24.2255	24.9307	26.0259	24.4854	24.9718	26.2042	25.7756	25.0659	24.2042	24.9781	24.2773	24.6169	24.4601	24.4162	25.0376	24.2082	24.8092	25.2224	25.1837
22.5901	24.3049	18	24.5676	21.5763	21.9963	18	18	22.971	18	21.484	23.417	24.2026	22.7482	22.519	23.2598	22.1322	22.555	22.5895	22.1888	21.5094	21.7746	22.5014	24.2506	23.1275	23.4264	18	22.5819	21.8811	22.7622	18	18	22.7746	18	22.9196	22.7866	22.8668	23.4806	22.5886	22.7397	22.1393	23.0173	22.6175	22.4955	22.8943	22.0832	22.7535	22.6422
31.0094	32.2104	31.313	32.686	31.6911	31.5646	31.694	29.6716	31.6678	31.455	29.3555	30.7625	31.8274	31.6077	31.9696	31.6156	31.9852	31.9025	32.0656	31.2287	30.7265	31.779	31.4439	32.283	27.55	28.1626	27.7198	28.1759	27.8186	28.0782	27.7785	27.2711	28.1034	27.6424	27.3465	27.641	27.6939	28.0938	27.7756	27.9836	27.7469	28.003	27.7005	27.6163	27.9494	27.7434	27.6894	27.7948
22.4643	24.3131	21.6017	25.4468	23.7363	23.2006	23.4519	18	23.4744	23.2076	22.7261	23.2973	25.4342	23.813	25.1082	24.0714	24.842	25.0736	24.4755	24.9522	23.0874	24.219	24.1767	24.8757	18	23.1666	18	23.1834	23.1223	23.0094	23.284	18	22.5309	22.741	23.9866	22.7347	24.0115	23.5482	24.0174	22.8563	24.2541	23.1292	23.6013	23.4453	23.0787	23.5309	23.1711	24.1232
25.556	26.8891	27.4954	26.9468	27.328	26.7503	27.2924	25.0191	27.2034	27.357	25.1197	25.5104	26.5498	27.2165	27.2288	27.0038	27.353	27.0567	27.5633	26.3995	26.4179	27.1975	26.3503	26.306	24.8157	25.2714	25.8864	25.2281	25.4276	25.6418	25.6239	24.9604	25.937	25.5304	25.1811	25.1884	25.068	26.0522	25.2715	25.7573	25.7786	25.9996	25.6546	25.4214	26.2206	25.577	25.1763	25.1651
24.8082	26.3219	22.9201	26.3128	25.9859	25.9377	24.0799	24.5255	25.3772	24.7036	24.1308	23.9351	26.8182	26.2377	26.7162	26.2264	26.9483	26.2366	27.009	26.3711	25.2855	26.9543	26.8776	27.0919	24.0307	24.1693	23.2846	24.0365	24.117	24.0944	23.572	24.3193	24.273	23.8685	24.0491	24.2074	24.852	24.789	25.0024	24.7284	24.8096	24.6453	24.5948	24.8334	24.7868	25.038	24.8871	24.7327
28.0667	28.9893	26.4057	29.5104	28.9408	27.5365	26.9637	27.6721	29.1136	27.221	23.9885	29.5904	30.5614	29.3102	28.9684	28.5644	29.36	29.48	29.3831	29.2257	27.1322	28.2476	31.033	31.068	28.6513	29.0687	26.8197	29.3542	27.8215	28.3017	27.2376	27.9817	28.7106	27.4237	25.119	29.9798	29.6099	29.9474	28.9428	29.1046	29.2854	29.5932	29.3158	29.4372	28.422	28.4773	30.2333	30.3864
29.1966	26.982	26.6854	27.8815	27.2646	24.9082	27.5407	28.3235	25.8878	27.2468	27.8	29.1365	28.6598	24.8919	26.6443	25.971	26.7744	24.9869	28.0015	28.3666	24.3557	18	28.3017	28.531	29.5822	28.5059	27.532	27.5235	27.5099	27.8498	27.3656	28.0409	27.9529	27.8129	28.0323	28.3197	28.6767	27.49	26.6935	26.6129	27.2743	25.745	27.6802	27.9971	27.3988	18	28.2741	27.7811
31.0118	29.0853	29.4045	29.7392	29.4712	27.4007	29.2538	30.1933	27.7163	29.9012	29.737	31.0524	30.4971	26.8658	28.3938	27.4353	28.5065	27.6626	28.8566	30.1527	26.8165	28.29	30.0213	30.441	31.3747	29.0855	29.8146	29.5037	29.633	28.0866	29.2671	31.1273	28.2341	30.0247	30.9981	31.4765	30.3054	27.4238	28.2889	27.8962	28.1642	27.9504	28.7101	30.2848	28.027	28.4241	30.0989	29.8997
23.5305	25.2784	26.1102	25.7285	26.2733	24.3587	25.8918	25.9716	24.4482	25.7601	24.0403	26.4878	26.4251	23.3826	25.0904	21.033	25.8159	23.7673	25.5326	25.8558	22.6458	25.4577	26.1278	26.7466	25.8639	24.5841	26.0341	25.5403	25.1121	24.2713	25.1296	25.8625	24.4935	25.0185	24.7334	25.99	25.1051	23.8363	24.3211	24.561	24.7969	24.1818	24.8198	24.9791	24.4368	24.7585	25.1891	26.0428
27.4839	27.4673	26.9912	27.3832	27.4071	26.4146	27.0016	26.7403	26.1806	27.1414	26.8997	27.3715	27.5908	26.4108	27.2346	26.4513	27.4734	26.7349	27.1472	27.3678	25.8577	27.1993	27.2452	27.5778	25.8406	25.4695	25.6692	25.2732	25.7316	25.2389	25.4583	26.3687	25.1526	25.5116	26.2048	25.707	25.3589	25.1843	25.3887	25.1171	25.2245	25.1891	25.2133	25.4322	25.2286	25.2253	25.3086	25.3855
25.2436	22.167	24.2991	22.2495	22.0298	18	23.0921	25.3556	21.9172	23.7196	25.0398	25.2545	22.1499	18	21.8008	21.8505	22.3215	22.9235	18	24.7115	18	18	24.757	18	25.0912	22.2855	23.2925	22.1707	22.3039	18	22.5847	24.8243	22.5808	22.6572	25.6431	25.1265	22.1288	18	21.932	21.772	22.3132	22.1571	18	23.3261	18	18	23.4289	18
25.3725	27.0593	26.0213	27.201	26.5261	26.7817	26.4775	24.1073	26.9345	27.0958	23.6135	25.9548	26.9586	26.895	26.8119	27.0007	27.2148	26.8065	26.706	26.5258	25.8123	27.3069	26.628	27.4122	23.4519	24.2038	24.1982	23.957	24.0358	24.8026	23.8548	22.8001	24.3353	24.4341	22.1907	23.905	23.9736	25.0752	24.1928	24.5824	24.5235	24.1189	24.0627	24.3049	24.5641	24.6472	24.1483	24.0897
23.37	18	25.1467	22.7494	24.2678	18	24.0997	23.1667	18	24.9125	22.5777	23.7347	24.9536	24.0684	25.3632	22.8732	25.7466	24.9882	24.4214	24.6101	23.1686	25.4102	24.166	26.7041	23.6535	18	23.895	23.2358	22.912	18	24.0884	24.1064	18	23.2113	23.7505	23.5708	24.7675	24.0579	24.4545	24.2367	24.7614	24.451	24.4044	24.7479	24.3846	24.5241	24.2492	24.8272
27.5432	28.3229	28.1304	28.6978	28.5005	28.6132	28.0862	27.2582	28.5222	27.9329	26.865	28.1922	28.0196	28.3432	28.3969	28.1262	28.4708	28.4763	28.5083	28.0786	27.6674	28.4214	27.8809	28.4411	25.7067	26.0155	25.9666	26.0583	25.9666	26.6634	25.9005	25.742	26.8371	25.6948	25.5834	25.8028	25.617	26.3694	25.9129	26.1173	25.7577	26.0933	25.6452	25.7654	26.4478	26.0447	25.6596	25.387
26.236	27.0569	26.0972	27.2083	26.334	26.2528	26.3234	25.7595	26.0417	26.4535	24.9063	27.067	27.1145	26.2391	27.1022	26.3045	27.2396	26.3618	26.9167	26.928	25.7895	26.76	26.3761	27.7082	24.3795	25.1435	24.5874	24.914	24.5139	24.564	24.4823	24.4171	24.8568	24.5818	23.7378	24.3701	24.845	24.9941	24.9078	25.0446	24.9987	24.9349	24.6486	24.7671	24.8928	25.0123	24.4959	24.9015
29.1179	30.2179	29.8692	30.2932	30.2034	29.5629	30.1701	28.3615	29.5507	30.2364	28.1903	28.9244	29.5605	29.0111	29.3777	29.2925	29.7685	29.3112	29.5398	29.1583	28.257	29.475	28.9996	29.2472	26.3848	26.7553	26.833	26.5978	26.9157	26.5935	26.9772	26.6203	26.7083	26.9947	26.7833	26.3452	25.8628	26.3315	26.3145	26.2074	26.3082	26.0451	26.1543	25.954	26.2275	26.287	25.9578	25.6328
23.3813	18	23.6594	18	22.0796	18	22.608	22.7666	22.5671	22.6748	21.914	23.3677	24.3083	22.4983	23.2058	18	23.5231	22.066	23.2724	24.0878	22.474	23.95	24.244	24.5475	23.125	18	23.3391	18	22.1287	18	22.0918	23.7605	21.8659	22.8581	23.235	23.0976	23.3885	22.3305	23.1607	18	23.4655	22.234	23.1858	23.5641	22.5386	23.4946	23.7519	23.3298
35.8881	36.744	36.1836	37.059	36.5516	35.7399	36.6254	35.9103	35.8072	36.4807	35.5872	36.1859	36.2207	35.7707	35.9765	35.841	36.275	35.899	36.3667	35.9836	34.7911	35.9168	36.168	36.4264	33.1909	33.5996	33.609	33.6624	33.6371	33.2148	33.7626	33.5911	33.1644	33.6327	33.6938	33.4392	32.7268	33.1223	32.815	32.9527	33.1699	32.9615	33.1194	32.8364	32.8167	33.0422	33.015	32.6631
29.8457	28.7837	29.7087	29.4784	29.4331	28.4736	29.3353	29.2953	28.5801	29.4909	28.942	29.9356	29.96	28.17	28.8691	28.3828	29.2527	28.8761	28.8769	29.5567	27.6098	28.732	30.1352	29.7446	27.7216	26.9149	27.726	27.0224	27.4278	26.962	27.1849	27.8994	26.9609	27.4968	28.1898	28.0277	27.4914	26.8081	26.9574	26.8076	27.0752	26.8827	27.0445	27.4025	26.8805	26.8528	27.6041	27.1635
22.9499	23.6325	18	18	18	18	18	18	18	18	18	18	25.1885	23.4963	25.7192	24.786	25.7342	24.1481	25.548	24.3006	23.2578	24.817	23.1667	25.9559	23.4046	23.6022	18	18	18	18	18	18	18	18	18	18	23.6242	23.9977	24.3173	24.2949	23.9701	24.303	23.7889	23.3873	23.6675	23.8517	23.4789	23.7253
26.8427	27.3813	26.162	26.9391	26.8555	27.2023	26.547	25.7773	27.5722	26.7689	25.1803	26.4232	27.6678	27.0307	27.8587	28.1133	28.0293	28.7094	27.3301	27.4591	26.8292	27.2195	27.6923	28.4787	25.4585	25.5605	25.5732	25.6803	25.5464	25.8866	25.5015	25.2657	26.1594	25.4045	25.5147	25.4587	25.9353	26.2952	26.1488	26.575	26.2736	26.5818	25.8999	26.2446	26.425	26.5108	26.1777	26.2721
23.0487	23.376	22.8937	25.045	24.5455	24.1066	24.0283	22.158	24.5158	24.2912	22.7324	18	24.5442	23.6477	25.1429	23.4459	23.234	24.4341	24.2508	24.7123	22.6524	23.2313	23.9133	25.3736	23.4191	23.3906	23.3327	23.9799	23.7479	24.284	23.5076	23.7454	24.3361	23.7891	23.4486	18	23.581	24.317	23.7309	24.0183	18	24.0293	23.9731	23.9816	23.4194	18	23.8824	24.0019
23.6289	25.0245	24.3008	24.8675	23.8606	24.3384	24.3415	22.3106	24.3713	24.4599	23.1026	23.44	25.0516	23.7442	25.0469	23.3431	25.7135	25.0027	25.2556	23.8596	23.6927	24.4332	23.5049	25.437	23.0034	23.4768	23.6225	23.392	22.7977	23.5264	23.0475	23.6788	23.5865	23.0942	23.2757	22.9921	23.3537	23.5152	23.6565	23.3246	24.4516	23.2311	23.372	23.529	23.5371	23.1269	23.865	23.2853
27.0554	28.5088	26.1626	28.6754	26.9163	27.0842	26.4338	25.4149	27.1495	26.7242	25.4363	26.4247	31.6221	30.7971	31.4419	31.2424	31.5938	31.3194	31.6288	30.826	29.9034	31.2953	31.1261	32.2263	25.5626	26.0467	24.7594	25.9547	25.1761	25.5229	24.8224	23.9732	25.5352	24.7715	24.4942	25.1143	28.7092	28.61	28.6007	28.8293	28.6264	28.6269	28.7181	28.1767	28.4825	28.8743	28.3993	29.2924
26.9004	25.7419	26.6013	26.0881	25.235	24.342	25.2563	26.5152	24.9947	25.5635	26.2919	25.7158	24.9547	24.0384	25.4025	24.1534	25.856	24.2585	24.9575	24.6488	22.5684	25.0151	26.2446	26.4776	25.9119	23.8755	25.7867	24.4653	25.3063	23.9985	25.2117	25.8005	23.8499	25.0433	26.25	25.9805	24.4078	23.0074	24.8332	22.8783	24.5543	23.4404	24.2073	25.0052	23.4385	24.7096	24.6749	24.8546
22.8433	24.2377	18	23.5707	22.1412	18	23.073	24.1257	22.3507	18	21.925	24.4466	25.1075	21.8605	23.7589	22.4643	24.2694	21.0879	24.6052	24.1478	22.3519	18	24.4905	24.3911	23.3612	22.9724	18	22.9078	22.0414	18	22.7647	23.5939	23.244	18	23.341	23.788	23.307	22.4108	22.2825	22.5079	23.1267	22.1758	24.2294	23.1369	22.3852	18	23.5863	23.0004
27.4402	28.5097	25.8576	28.4514	27.4525	27.7037	26.4756	26.8694	27.6014	27.3273	26.3807	27.8471	28.6977	28.2835	28.5223	28.2593	28.7932	28.5795	28.4758	28.4188	27.6638	28.2833	28.688	28.9601	25.1456	25.2476	24.2185	25.1879	24.772	25.4737	24.075	25.2329	25.0551	24.5111	25.128	25.4714	25.5217	25.6151	25.5124	25.4615	25.5534	25.3901	25.3612	25.5084	25.6567	25.4102	25.5601	25.5197
24.0777	24.3439	24.0444	24.7993	23.8086	24.3452	24.1008	23.0923	23.7421	24.6593	23.2426	23.4157	24.8741	24.2038	24.5163	24.2733	24.4831	24.4741	23.9675	23.7859	23.5596	24.358	24.2269	24.9668	23.8961	24.3482	23.821	23.9568	23.9513	24.4638	23.6749	24.0025	24.2639	24.1649	24.4401	23.8316	24.0454	24.1434	23.7904	24.1252	23.7553	24.1427	23.8143	23.9222	24.1836	23.8822	24.3086	23.6748
18	24.8318	24.0067	25.5006	18	24.4292	18	24.6914	24.0518	18	24.0979	18	18	24.9778	22.1224	25.0961	22.9556	25.7243	24.7446	24.4517	23.1479	24.5655	24.6337	18	18	23.3066	24.6882	24.2476	18	24.7575	18	25.1974	23.3023	18	24.3325	18	18	24.067	23.6543	24.4208	24.2698	24.5529	24.5964	24.3311	23.9671	24.3101	24.4983	18
28.5802	28.8814	28.6549	28.8904	28.5437	28.0471	28.7733	27.6438	27.8189	28.8487	27.3871	27.9346	28.117	27.7008	27.3083	27.4711	27.6079	28.1864	27.9066	27.8557	26.7613	27.4386	28.2165	28.5694	26.3427	26.0464	26.351	26.2073	25.9764	26.1221	26.1121	26.2743	26.1286	26.1145	26.1146	26.1347	25.7605	25.7763	25.4534	25.4115	25.2382	25.7191	25.4492	25.361	25.8217	25.4709	25.5438	25.5378
22.2341	24.5177	24.0001	23.3597	23.8428	22.8213	23.5917	22.1083	23.973	23.7947	23.328	24.0194	23.4405	24.4046	18	23.2679	22.6843	22.4065	23.6551	24.8607	22.873	22.3905	23.9927	21.1856	22.6363	23.8772	22.8631	23.1635	22.6187	23.5465	23.0174	23.3857	23.7878	23.1656	23.903	23.2269	23.1107	23.6379	18	23.768	23.0687	22.6024	23.3488	22.5612	23.4959	23.0405	23.3188	21.7869
28.6874	29.4104	28.694	29.5803	29.2859	28.5601	29.0256	27.9381	28.3936	29.386	27.6223	28.6673	28.6239	28.1906	28.9762	28.4768	28.9868	28.539	28.9734	28.1479	27.3391	28.5772	28.5403	28.4634	25.9371	25.9257	26.0312	25.8213	26.1791	25.714	25.8783	26.0135	25.7187	26.1516	26.0572	25.8973	25.3484	25.4529	25.7599	25.5365	25.6769	25.3838	25.6098	25.2167	25.5659	25.8807	25.4583	25.0544
30.8274	28.5413	30.3545	28.9595	30.2664	28.3556	30.3904	30.1518	28.7132	30.5376	30.3306	30.7235	30.5073	28.3625	30.1301	28.5282	29.9557	29.1113	30.266	30.725	27.9066	29.6584	30.7916	31.1256	27.6911	25.3267	27.2842	25.4999	26.966	25.6779	27.0308	27.6351	25.6911	27.1458	28.07	27.6316	26.7299	25.6356	26.5427	25.7085	26.4693	26.0633	26.644	27.1784	26.0214	26.6118	27.2807	26.9331
23.4271	25.6899	24.6875	25.9599	25.4903	24.8051	24.9309	23.0757	26.0679	25.2934	22.2714	23.2561	27.9697	27.6104	28.277	27.443	28.8143	28.2389	28.609	27.3765	27.1814	27.9407	27.1995	28.2395	23.3035	24.2743	24.0604	24.3875	23.8343	24.2596	23.5904	23.2188	24.6013	23.8575	22.6897	22.8275	26.3133	26.5414	26.6555	26.4587	26.6321	26.7498	26.4023	26.0326	26.5822	26.3488	25.9144	26.3675
24.921	25.708	23.9574	24.9467	22.4476	24.9656	22.8233	24.4404	24.8841	24.7525	23.9602	24.4796	25.9374	25.3235	24.7572	25.1328	24.2763	24.7323	24.8842	25.3177	24.5964	24.7971	24.8737	26.1375	23.5518	23.8136	23.1428	23.016	22.1869	23.5827	23.1009	23.687	23.2312	23.0827	23.8761	23.4723	23.7349	24.2558	23.8252	24.2047	23.985	23.778	24.2696	23.935	23.9066	24.2226	23.4121	23.5189
29.7406	29.8628	28.8542	30.3502	29.2936	29.3127	29.3302	29.2778	29.3789	29.3686	28.7544	29.723	29.9892	29.4808	29.5819	29.288	29.8456	29.7401	30.0562	29.9027	28.8062	29.7866	29.7478	30.1202	27.7765	27.5813	27.3926	27.7869	27.4339	27.6669	27.4768	28.0576	27.5475	27.5185	27.9156	27.8505	27.5956	27.7493	27.4961	27.3567	27.2613	27.7243	27.6288	27.6992	27.7242	27.5171	27.4724	27.366
24.9867	26.4176	25.9699	27.3835	26.2733	26.0192	25.9347	23.9776	26.6403	26.113	24.2367	24.4658	26.7309	26.7048	27.067	27.2252	27.2733	27.2959	27.3505	26.6623	26.3666	26.9338	26.4143	26.9162	24.5718	25.1124	25.0861	25.6805	24.9837	25.1395	24.9047	24.5302	25.419	25.1422	24.8858	24.367	25.2924	26.0368	25.578	26.0248	25.6559	26.0399	25.7499	25.5522	26.0023	26.0007	25.3478	25.0828
25.2875	25.601	25.9384	25.7206	26.5158	25.0616	27.2349	24.1323	25.7339	27.4809	24.2951	24.9761	26.0569	23.7433	25.7231	24.0222	24.6396	21.5647	24.8679	24.4564	24.0996	23.9081	24.3713	24.7165	24.6552	24.3677	25.3886	24.2243	24.9875	24.7318	24.9804	24.1516	24.5164	25.3493	24.4191	24.3301	23.3077	24.1718	24.493	24.4677	24.1388	24.1302	24.2253	23.7199	24.0341	24.0569	24.1052	23.2671
23.7918	23.9067	23.0541	23.4413	23.5938	21.5747	21.6951	22.1796	18	23.7947	21.373	22.2992	24.6131	23.5242	22.6712	22.0392	23.8414	22.1441	22.7063	23.4595	18	23.4654	23.9809	24.3003	23.2782	23.3378	22.3476	22.3294	23.2396	18	22.3032	18	18	22.9206	18	18	23.0234	23.2694	18	18	23.2694	18	18	22.6858	18	23.0091	23.2319	22.484
26.4856	26.5848	26.6074	27.2917	26.633	26.0261	26.9088	24.831	25.5847	26.6497	25.7937	26.5716	29.6652	28.6241	29.9464	28.5921	30.0405	28.8024	30.0594	29.6311	27.633	29.5936	29.5995	30.3413	24.9255	24.3539	24.8545	23.9024	24.5479	24.5032	24.5497	24.0372	24.23	24.5877	24.9538	24.9188	26.8039	26.3521	26.8772	26.1776	27.003	26.1396	26.7553	26.8589	26.0111	26.7919	26.5123	26.8539
26.7469	27.1962	26.7016	27.5263	27.7759	26.7144	27.8789	25.0338	27.0415	26.2809	24.8952	25.7402	27.772	26.8614	27.1157	27.3639	27.0346	28.3538	26.6659	26.1166	26.032	26.1545	25.8114	26.7607	25.6971	25.8778	25.7778	25.6018	26.0188	26.2565	25.8208	25.4314	25.8208	25.2913	25.2456	25.6046	25.4412	26.2243	25.2625	26.2282	25.3239	26.627	25.1479	25.5818	26.2062	25.6497	25.3326	25.4246
26.7799	27.0922	26.9855	26.6926	26.6216	26.7465	26.8761	26.3759	26.5043	27.1301	25.9566	27.0967	24.9612	25.7852	24.4048	25.0121	24.3953	25.6418	25.6073	25.7162	25.3369	24.6913	26.1383	25.1565	25.6644	25.5753	25.9568	25.1105	25.3894	25.6695	25.6434	26.0379	25.5241	25.9197	26.2146	26.0096	24.0327	25.0283	23.8438	24.5668	23.8487	24.8187	24.129	24.775	25.0517	24.0627	24.7627	23.4362
26.5553	26.6118	26.2837	26.722	26.7804	25.626	26.2628	25.9462	25.5409	27.0566	25.8743	25.6476	26.5995	25.5429	26.4213	25.4557	26.6369	25.8333	26.2697	26.1881	24.7572	26.5992	26.3936	26.3628	25.0634	24.6804	24.7994	24.6363	24.8355	24.2915	24.8048	25.1777	24.0609	25.166	25.3786	24.567	24.4496	24.2659	24.6405	24.2726	24.661	24.4671	24.3055	24.4542	24.3066	24.9807	24.7466	24.2761
30.1458	29.986	30.0951	30.4992	30.2982	29.2873	30.1377	28.9427	29.563	30.2388	28.3578	30.0131	29.6608	29.407	29.5092	29.3245	29.5274	29.7255	29.8445	29.7198	28.6084	29.3842	29.5625	30.1974	27.3691	26.9283	27.1357	27.2094	27.1646	26.9913	27.0684	27.069	26.9382	26.9668	27.057	27.3643	26.5162	26.8615	26.3443	26.7057	26.4103	26.8671	26.4634	26.9012	26.6484	26.4355	26.6576	26.6063
27.7318	27.7952	27.9548	28.2036	28.1961	26.4393	27.9951	28.4306	26.0763	28.5183	27.8209	28.673	28.4966	25.9496	27.9338	26.1596	27.7025	26.0885	27.721	28.2006	25.1623	27.5178	28.0636	28.8666	26.5936	26.061	26.7483	25.9305	26.8834	25.5145	26.7325	27.4163	25.2825	26.6975	27.3634	27.0942	26.6096	24.726	26.0047	24.7183	25.9026	25.1217	26.2829	26.435	24.8014	26.2407	26.2389	26.5624
25.5095	25.6319	26.0919	26.3898	26.7296	25.5742	26.6074	25.0141	25.4682	26.9939	24.5376	24.706	25.2866	24.8841	26.1463	24.8497	26.494	25.4361	26.8597	25.1639	24.7574	26.1138	25.8563	26.086	24.6984	24.9497	25.2405	24.5991	25.5478	24.7454	25.1557	25.2109	24.8587	25.71	25.2958	24.7061	24.3041	24.271	24.9133	24.4772	24.4851	24.4664	24.6899	23.8248	24.8762	24.6352	24.7139	24.6054
22.7131	25.5845	25.8986	25.3162	25.2794	24.4227	25.2387	23.6935	24.6872	25.4572	22.8495	23.0471	26.599	24.5141	25.6953	23.6422	25.7756	24.906	26.233	25.6102	24.0957	25.8974	25.671	27.0514	23.4243	24.7816	24.992	23.8996	24.9743	23.9059	24.3537	23.6647	24.1409	24.7197	23.0302	23.7756	24.4089	24.6397	24.3267	23.2519	24.6054	24.4811	24.7221	24.4536	24.5345	24.6793	23.8738	25.0962
24.8673	22.7324	24.1816	24.3777	25.3796	20.8175	25.1676	24.5776	22.6007	24.2608	23.1425	25.6884	25.7742	18	24.9849	20.6888	24.6139	18	24.8759	25.9651	18	24.7302	25.6589	26.2084	24.7756	22.6461	23.9646	23.4017	24.7899	22.291	24.2768	25.7508	22.6349	23.6206	24.1962	25.1487	24.8315	18	23.7881	22.651	23.9123	18	23.4432	25.2727	18	23.3708	24.6678	25.2036
27.5719	27.3123	27.4476	27.9004	27.8475	27.11	27.7564	27.6855	26.6614	27.872	27.0749	27.985	28.1319	27.2034	28.6005	27.1297	28.4864	27.9183	28.6264	28.2371	26.4786	27.9976	27.9456	29.1926	26.2712	25.8751	25.9354	25.8429	26.0791	26.0659	25.9198	26.6937	25.6953	26.2988	26.7738	26.6404	26.293	26.0538	26.2522	25.8879	26.1844	25.9311	26.3449	26.3109	25.977	26.406	26.201	26.4197
30.0808	31.0392	29.9503	31.1812	30.4488	30.2422	30.3754	29.8426	30.1408	30.6996	29.4867	30.1595	30.2715	29.5992	30.1881	29.4267	30.0797	29.7428	30.2016	29.9084	28.5425	29.8941	29.7658	30.5439	27.1208	27.5718	27.1038	27.3264	27.0858	27.473	27.0525	27.5462	27.266	27.4407	27.6486	27.3995	26.6555	26.8213	26.7642	26.6521	26.7434	26.6668	26.7727	26.7902	26.6284	26.6971	26.7246	26.7676
20.7304	23.3975	22.6865	23.0796	20.8094	24.196	23.9725	22.6991	25.765	23.2447	18	24.0156	24.6404	25.6104	18	26.339	27.2936	25.3277	22.757	25.4734	25.9402	24.135	24.4095	25.7818	23.3685	24.9175	24.9408	18	18	23.8975	22.6795	24.6384	24.6347	24.5059	18	23.6724	24.7022	24.2926	18	25.8092	25.7088	25.6796	24.7572	24.2636	26.3828	24.7392	24.727	24.4761
24.355	26.3703	25.5452	26.4978	26.1802	25.7633	25.8939	23.1367	25.7216	25.9617	23.0507	24.5858	24.2814	23.6576	25.1021	23.8878	25.1854	24.6404	24.5618	22.7926	22.5781	23.1697	21.9669	24.5082	23.2676	24.5871	24.1154	24.3764	23.8642	24.2087	24.2226	22.7584	24.3886	24.5763	23.47	23.8983	22.8283	23.1556	23.0712	23.2797	23.5949	23.3647	23.4322	21.577	22.1199	22.6066	21.7359	22.7443
24.2275	22.2506	24.9712	24.5345	25.3198	23.7422	25.2574	22.607	23.4424	24.8638	22.8268	23.8314	23.2314	22.6021	24.6982	23.5148	25.1149	23.8238	25.2845	23.4898	22.0968	24.7268	18	24.4716	23.6575	18	24.2043	22.9098	24.1174	23.18	24.3763	23.6567	23.3723	23.7417	24.1487	23.341	23.2054	23.3811	23.7312	23.1447	23.6399	23.4705	23.8718	23.4056	23.0705	23.9836	18	24.0069
25.3472	26.2355	25.4834	26.5115	25.1121	25.4495	25.2511	24.8188	25.7589	25.4637	24.3199	25.3132	25.7385	26.0305	26.4621	26.2069	24.993	26.7604	26.1508	25.6769	25.0299	25.1595	26.084	26.5649	24.4016	24.5039	24.5486	24.3754	24.084	24.7976	23.9556	24.405	24.9229	24.1351	25.0086	24.2845	24.214	24.9583	24.6509	25.0079	24.2023	25.142	24.3775	24.458	24.947	24.3374	24.5496	24.3409
18	23.7049	23.5105	24.103	23.4118	22.5327	20.6756	22.206	23.6676	22.7813	18	22.6261	25.8806	24.7572	26.5582	23.7062	24.7079	22.8086	24.8588	25.5038	23.4408	25.8714	23.7722	26.1583	18	23.4962	23.3454	24.0883	23.8239	23.5042	21.3906	23.4335	23.3358	23.2217	18	23.3527	24.176	24.3865	24.4925	24.1668	24.1196	23.5399	23.8047	24.4063	24.018	24.1574	24.2933	23.7899
23.2677	23.7313	22.6326	22.4534	22.8348	21.7363	23.0539	18	18	23.5171	21.7609	23.1294	24.5088	24.1192	24.8904	23.771	25.027	23.6885	24.5272	24.1523	22.0921	24.4178	24.0578	24.9297	22.9193	22.462	23.1438	22.3191	22.4431	22.505	22.7568	18	18	23.0063	23.1232	22.404	23.4837	24.0907	23.5707	23.4076	23.8055	23.2938	23.6004	23.4451	23.2436	23.4635	23.2454	23.6086
18	18	20.6895	18	18	18	18	18	18	21.1548	18	18	26.2394	24.9959	26.5831	25.0774	26.4665	25.3911	26.7442	25.9971	24.0669	26.399	25.7426	26.8365	18	18	21.4207	18	18	18	18	18	18	22.3083	18	18	24.131	23.7217	24.6203	23.9532	24.7249	24.0309	24.7666	24.238	23.4694	24.4801	24.3657	24.6862
25.0695	26.0613	25.826	26.3302	26.3496	24.3344	25.6352	23.3087	25.5182	26.285	24.596	25.2956	28.0389	27.2253	27.9929	27.1741	27.6512	27.3436	27.7521	28.1022	25.9568	27.8701	27.6703	28.7947	23.5246	24.2167	23.884	24.1237	24.1762	23.7252	23.6191	21.2462	23.794	24.0956	24.3975	23.526	25.3457	25.2293	25.2189	25.2632	24.8051	25.0255	25.1291	25.3386	24.8208	25.3869	25.207	25.5485
22.9434	24.0918	22.0588	23.6939	22.3171	22.818	18	21.5596	22.6204	18	18	18	25.6513	25.5313	25.0215	25.1035	25.4514	25.2022	25.7671	25.2851	24.8534	25.9405	25.8388	26.2648	22.177	23.2376	22.293	23.0488	22.4512	23.4762	18	22.3165	22.6355	18	18	18	24.3586	24.6743	24.1294	24.3624	24.5547	24.2393	24.2457	24.1551	24.6723	24.2311	24.3399	24.4527
25.7528	24.4641	25.6203	24.2612	25.5194	23.6038	26.3051	25.5106	24.5042	26.0406	24.9854	26.3792	28.6389	25.5378	27.8432	25.674	27.9838	26.1954	28.1753	27.9867	24.7873	27.8398	28.0621	28.9864	24.9897	23.4457	24.8094	23.0541	24.9699	23.3793	24.9139	25.19	23.9007	25.2156	24.483	25.1298	26.6151	24.512	26.2399	24.628	26.3322	24.8074	26.4692	26.2016	24.5917	26.2808	26.3067	26.6164
26.3446	26.8407	25.7522	27.166	25.6187	26.1058	26.1327	24.7818	26.1115	26.4986	25.6676	26.4828	27.6241	26.6359	27.5831	26.8898	27.4979	27.2315	27.499	27.4372	25.9116	27.5249	27.1975	28.293	24.3486	23.8922	23.9597	23.8289	23.6329	24.2953	23.793	23.1941	24.2809	24.2753	24.4493	24.4149	24.6097	24.6395	24.637	24.5417	24.5167	24.279	24.5048	24.7166	24.4942	24.7411	24.6761	24.4621
24.9029	24.6358	23.4979	24.415	23.921	22.2663	18	23.1746	23.9682	23.5483	22.0771	24.0346	24.5383	23.9673	18	21.6935	18	24.0451	18	21.6008	24.5008	18	25.1004	18	24.5812	24.1556	23.6667	23.8234	23.8325	18	18	23.8245	24.076	23.9079	18	24.0619	24.2454	24.1095	18	18	18	23.8567	18	18	24.9697	18	24.5772	18
24.6531	18	18	18	18	18	18	18	18	22.7164	24.5777	24.2204	25.646	21.4466	23.0656	22.0714	18	18	24.1742	25.4372	18	18	25.3374	26.4554	24.2387	18	18	18	18	18	18	18	18	23.6875	24.487	24.082	24.9676	22.9715	23.791	23.4239	18	18	23.6038	24.752	18	18	24.9005	25.1465
29.2483	30.3928	29.1108	30.3726	29.4125	29.686	29.679	28.4186	29.8159	29.7002	28.2375	29.4635	30.6269	29.6305	30.295	29.25	30.3174	29.4555	30.003	30.167	28.5587	29.9863	30.0554	31.1316	26.0299	26.3693	25.7327	26.2355	26.0041	26.3717	26.1662	26.0939	26.438	26.2139	26.2361	26.0548	26.3118	26.2725	26.4566	26.0462	26.3469	25.9951	26.0805	26.3543	26.2099	26.4266	26.2013	26.4913
31.1017	31.7124	31.2406	31.7496	31.5018	30.4819	31.5505	30.143	30.8061	31.613	29.9045	30.9635	32.585	31.6131	32.7021	31.4657	32.6663	31.4798	32.6851	32.4532	30.5306	32.2642	32.3089	33.1079	28.7898	28.6686	29.0217	28.7012	29.0619	28.5096	29.0036	28.6706	28.5248	29.0762	28.6971	28.7456	29.572	29.306	29.796	29.1773	29.7285	29.0595	29.632	29.6742	28.9898	29.6832	29.4085	29.7494
27.2278	26.6561	26.8653	25.6831	26.9295	25.9824	26.1305	28.571	25.7298	26.4294	27.9889	28.4454	27.0236	25.5473	25.4348	25.4279	25.895	25.9465	26.9223	27.5111	26.3317	27.1092	27.7372	27.6048	26.4749	25.4441	25.982	24.6693	25.5849	24.9332	24.8224	27.9667	24.841	24.672	27.2906	27.2868	26.4307	24.4558	24.4444	24.9573	24.6306	24.8886	25.8361	26.3822	26.1323	25.8096	26.7613	26.028
18	22.4921	21.1252	23.7345	18	22.5369	20.8895	18	22.2788	23.6882	18	18	27.3263	26.2227	27.1447	26.3993	26.9988	26.2135	26.8565	26.7738	24.977	26.7291	26.6085	27.6138	18	19.7912	18.9139	21.0881	18	20.4608	18.556	18	20.0701	21.3135	18	18	25.2357	24.9183	24.952	24.8778	25.1095	24.5819	25.1268	25.1907	23.7077	25.1025	24.8136	25.1053
26.1662	26.7863	26.7727	27.553	27.2155	26.7152	26.9431	28.6294	26.8115	26.6642	28.6683	25.8811	25.9607	26.1126	26.3025	25.8792	26.162	25.8901	25.8951	25.8756	25.3746	25.502	25.5227	26.1752	26.5949	26.3539	26.55	26.4681	26.6644	26.832	26.443	26.2838	26.8548	26.276	26.8218	26.4563	25.8952	26.2538	26.2225	26.2334	26.0298	26.0817	25.7557	26.1237	26.3756	25.9314	25.8532	25.8619
24.7107	26.163	24.7939	26.4739	25.7676	25.721	25.5424	23.8983	25.3839	25.7697	23.7173	25.8355	25.5471	25.9516	25.4722	25.9053	26.016	26.0246	26.1059	25.4334	24.7164	25.1671	25.3865	25.9667	24.0128	24.347	23.5465	24.1622	23.8467	24.6186	23.466	24.8519	24.0158	23.8873	24.7886	24.483	24.036	24.3966	23.9642	24.1469	23.9164	24.2389	24.1034	23.6549	24.5251	24.0753	23.7843	23.6955
26.428	25.3617	27.0875	26.2809	27.1275	24.8005	26.9094	26.4992	25.4633	27.1964	26.5324	26.747	25.6058	23.3211	25.9453	24.442	25.5544	23.3491	25.7511	24.5023	23.684	25.1728	25.3851	26.1683	24.4039	24.1379	24.9019	23.8826	24.4989	23.9266	24.4473	25.2787	23.7182	24.7134	25.2539	24.7218	23.6193	21.7579	23.0625	23.053	23.22	21.5247	23.4253	22.8857	23.4169	23.0191	23.6461	23.5226
26.4976	26.6464	26.5033	27.0997	26.7874	26.2846	26.2609	26.0643	26.5219	26.791	26.0093	26.2959	25.9763	26.1542	25.997	26.1996	25.9513	26.6479	26.1418	25.8846	25.4429	25.5683	26.0976	26.7538	25.7608	25.2183	26.338	25.8571	26.0049	25.8536	26.0244	25.6794	25.9502	25.9341	26.1192	25.6115	24.3972	25.4769	25.4775	25.5763	25.3979	25.583	25.1536	25.2302	25.2265	24.8894	25.4486	25.2687
31.7213	32.7607	32.0363	32.9163	32.239	32.4094	32.2909	31.7	32.1755	32.3561	31.4159	31.8602	31.1421	30.3328	30.8984	30.3399	30.5857	30.706	30.6587	30.551	29.6112	29.92	30.7626	31.2694	28.903	29.2944	28.9313	29.132	29.0881	29.5234	28.9824	29.5633	29.2421	29.1384	29.6219	29.1406	27.7421	27.5438	27.5309	27.4272	27.1929	27.4184	27.0656	27.543	27.4869	26.9892	27.5933	27.5532
24.6589	26.5885	24.8383	26.9102	24.7739	26.1431	23.007	25.119	26.1147	26.1817	23.5792	22.54	26.4356	26.7717	26.4314	26.5976	26.6204	27.0789	26.0672	26.6339	26.3176	26.6986	26.3083	26.119	23.7762	24.9612	24.504	24.8835	23.8287	25.01	23.4237	24.595	24.94	24.4544	24.3233	23.6227	24.6209	25.6022	24.7303	25.7713	24.7986	25.3876	24.6438	24.6526	25.7692	24.7726	24.9687	24.3031
28.0583	28.3541	28.9494	28.7501	28.337	28.0319	28.7315	28.142	27.5881	27.9062	27.6744	28.1575	27.9593	27.3756	28.4723	27.9503	28.3971	27.8902	25.9278	27.8439	26.5706	27.8283	28.226	27.9123	27.9769	27.9068	28.062	27.8088	27.6495	27.6108	27.9356	27.8528	27.7259	27.6562	27.3838	27.5484	27.2208	27.178	27.0845	27.3641	27.1683	27.288	27.0443	27.0022	27.3606	27.2081	27.131	26.3855
23.3464	18	24.3321	18	25.3312	22.0947	18	21.7961	18	24.7788	21.041	22.0548	24.5961	23.0208	25.6956	21.8119	25.3798	22.6765	24.7962	25.0386	23.4121	24.5865	22.7723	24.6589	23.6395	18	24.5	18	24.8754	23.5192	18	18	18	24.58	18	23.265	24.2706	23.2704	24.2135	18	24.2257	23.611	24.0273	24.1402	23.5103	24.2045	23.5617	24.2113
29.8458	30.4077	30.1357	30.3616	30.1382	29.2047	30.3214	29.0358	29.544	30.3282	28.5465	29.7546	29.1295	28.4543	29.0712	28.324	29.2157	28.7155	29.0908	28.7682	27.9621	28.9884	28.8766	29.552	27.2044	27.3242	27.3732	27.1804	27.2663	26.9971	27.2459	27.0564	26.9861	27.2258	26.9999	27.059	26.0891	26.3679	26.2763	26.1043	26.2904	26.1265	26.1577	26.041	26.248	26.3629	26.0499	26.0249
26.2775	27.8508	26.9658	28.3459	27.2593	27.2988	27.3644	25.3475	27.4379	27.1176	25.5915	27.307	25.8527	27.3874	26.8721	27.9647	26.8051	27.9394	26.3709	27.2242	26.3334	27.2534	27.5347	27.5703	25.5747	25.9892	26.1791	26.1919	26.2677	26.4119	26.0139	24.9927	26.4274	26.0895	25.9424	25.7265	24.7097	26.2362	25.7078	26.3615	25.5394	26.3967	25.3189	26.0313	26.1339	26.0089	25.2423	25.0912
26.849	27.6954	26.325	27.6918	27.0745	26.4277	26.2265	26.1324	26.8764	27.0196	25.2953	26.341	29.4487	28.65	29.4444	28.7907	29.161	28.732	29.0531	29.0136	27.9382	29.0993	28.9222	29.7815	24.8573	25.4647	24.6616	25.4124	24.8063	25.0805	24.4805	24.7186	25.3406	24.5727	24.3153	24.9565	26.3676	26.3811	26.3463	26.3268	26.1253	26.133	26.1296	26.3185	26.2393	26.0811	26.3012	26.2237
24.4373	24.8631	20.8636	25.0903	23.965	23.5181	23.3774	22.3474	24.1332	24.1464	21.0334	24.3294	24.9874	24.2165	25.2782	25.6714	25.0459	24.5983	25.3239	25.0188	23.911	25.0529	25.08	23.8012	24.5468	24.6402	24.2785	24.3535	23.8496	23.9191	23.3503	25.2824	24.1681	23.9938	24.7889	24.4885	24.4516	24.4325	25.1137	26.0728	24.7235	24.8266	25.1178	24.6096	24.7448	24.8038	25.098	22.7226
29.8266	31.2948	29.7011	31.5028	30.4138	30.6045	30.1681	28.8609	30.4753	30.3692	28.2359	29.8026	31.0896	30.9698	31.3046	31.1627	31.3165	31.2233	31.2719	30.8809	30.313	31.1079	30.5013	31.5895	27.2549	27.8401	27.2397	27.8068	27.176	27.6661	27.1833	27.0919	27.6988	27.2311	26.9188	27.2665	27.7452	28.1708	27.8676	28.1977	27.8701	28.11	27.8859	27.637	28.1288	27.8772	27.5884	27.8064
18	23.115	18	23.2871	18	22.9697	22.0042	18	23.9921	22.4276	24.3202	21.8076	18	22.3978	25.3644	18	24.9059	22.5308	18	23.2151	18	18	22.9083	18	18	23.5147	18	23.5438	18	23.8458	23.1174	18	23.6607	23.2935	24.8086	23.1338	18	23.4958	23.7728	18	18	23.4273	18	23.6916	18	18	23.5109	18
24.8158	18	22.869	23.773	23.1451	18	23.2661	23.7301	18	23.692	22.91	24.0392	24.6615	18	18	18	18	18	22.8499	23.9045	18	18	24.2586	24.6886	24.5255	18	23.2936	23.4517	23.3215	18	23.4753	24.6787	18	23.7065	24.1856	24.4778	23.6427	18	18	18	18	18	22.6871	24.0513	18	18	24.3508	24.1618
18	18	18	18	18	18	18	18	18	18	18	22.5218	25.3225	21.1688	18	18	23.0758	22.4135	22.4167	23.7577	21.5374	22.3855	24.922	25.7205	18	18	18	18	18	18	18	18	18	18	18	22.4291	24.3101	21.8408	18	18	22.8672	22.266	22.2937	24.2142	22.6918	22.8439	24.1872	24.3658
18	18	22.1576	23.0459	21.4185	21.5888	22.2051	18	21.8077	18	18	18	25.5833	25.9415	26.7608	26.507	25.7536	25.0757	26.0802	25.6204	22.1576	26.0294	24.5	26.3433	18	18	22.9527	23.2544	22.119	22.7598	22.8034	18	22.7374	18	18	18	24.7818	24.7492	25.0853	24.6744	25.1896	24.636	25.1452	24.8694	24.0777	25.4128	24.7258	25.0491
25.6919	23.7477	25.2381	22.0519	25.3843	23.4244	25.4371	25.5822	23.3805	25.3382	25.4633	26.0108	26.4186	23.6064	25.8387	22.0806	25.5256	24.1325	25.7127	26.3355	22.0927	25.2224	26.6402	26.6589	25.782	22.8533	25.3084	22.8436	24.8907	23.2999	25.1185	25.5195	23.0539	25.0262	26.0653	25.1904	25.7017	23.3372	25.1879	23.4237	24.8316	23.5436	24.9948	25.6677	24.0331	24.8822	25.6069	25.4105
22.6344	18	20.9929	18	21.0955	18	20.1422	22.1228	18	18	21.9239	22.2241	26.5491	18	24.1448	18	24.7402	18	24.8016	26.0131	21.1879	24.4314	25.6939	26.5566	18	18	21.0008	18	20.876	18	20.0869	18	18	18	18	18	25.2251	18	21.0265	18	23.7537	18	23.8736	25.3633	18	22.6407	25.0762	24.9281
29.5872	29.6671	29.9788	29.8652	30.2061	28.5779	30.4276	29.3109	28.9737	30.433	29.2549	29.9096	30.8044	29.0397	30.4033	29.2365	30.6117	29.2703	30.3552	30.0706	28.1426	30.1772	30.1229	30.6784	27.0481	26.4159	27.1096	26.1941	26.9408	26.347	27.0806	27.5022	26.1413	27.3029	27.7883	27.2417	27.0224	26.4145	26.8741	26.2581	26.9896	26.2186	26.8466	27.1275	26.2726	26.9395	27.0055	27.0879
23.9964	22.5985	23.8974	22.9221	24.4147	23.9348	23.3434	25.0448	22.1705	23.684	23.379	23.442	24.0627	23.4005	23.9908	23.462	24.1429	23.0938	23.7831	23.645	22.4666	24.5101	24.03	24.3138	23.2155	23.0325	23.6489	22.7033	24.133	23.0889	23.9347	24.2673	23.0773	22.788	24.2831	23.5434	23.6686	23.7124	23.6762	23.6947	23.7459	23.4239	23.5515	23.6218	23.5716	23.6366	23.7318	23.6194
23.6257	18	20.7113	23.3088	22.9559	19.5203	21.3953	18	18	21.7545	22.1468	24.279	27.0794	24.5102	26.5968	23.9417	26.9494	24.2812	26.9256	26.9118	23.1659	26.3469	26.6775	27.503	22.0273	18	19.0786	21.0635	21.7183	19.9685	20.3063	18	18	20.0744	21.4514	22.1066	24.9051	22.6888	24.4301	21.8495	24.7027	22.554	25.2822	25.4918	22.9273	24.1912	24.824	24.9351
18	18	18	18	18	18	18	18	18	18	18	18	23.0872	18	22.6614	21.9681	24.0293	22.6246	23.3097	22.5633	18	22.4235	23.1736	23.3898	18	18	18	18	18	18	18	18	18	18	18	18	22.8148	18	22.6453	22.4692	23.161	22.1861	22.9486	22.7785	18	22.6459	22.5577	23.264
24.7754	22.5723	24.3005	22.848	23.3728	23.2933	23.2102	23.4232	23.5289	23.7451	24.0507	24.7649	24.7365	23.9151	22.2265	23.7177	23.7933	24.4808	23.9821	24.3798	22.9261	23.4758	24.6341	25.3839	23.7369	22.5928	23.2886	22.4406	22.8214	22.5879	22.7266	23.5899	22.8193	23.0867	23.9392	23.9061	23.1485	22.7915	22.5233	22.8261	22.8245	23.4846	23.108	23.8012	23.3122	22.9019	23.5135	23.7307
24.1151	23.0806	23.8204	24.5683	24.1143	22.4836	23.6725	21.9628	22.2536	23.7473	22.3101	22.8594	24.1909	22.9042	22.4273	23.3831	22.9769	22.4078	24.3081	23.8449	18	22.979	23.335	24.7639	23.6292	23.2269	23.4505	23.3637	23.2673	23.3156	23.057	22.9996	22.9175	22.8275	23.6384	23.4297	23.3069	22.4715	22.4553	22.8758	23.0056	22.8417	23.0712	23.2021	18	23.2591	23.4636	23.2428
26.284	27.054	25.7936	26.9917	25.4544	26.4096	26.2978	25.5153	26.5242	26.5825	25.9493	26.9486	27.0358	26.4397	25.535	26.3016	25.7783	26.4122	25.1326	26.0633	25.7612	25.2024	25.3208	26.0333	25.4033	25.3495	24.8724	25.2647	24.7539	25.3769	24.8322	25.164	25.4126	25.3828	25.9507	25.5455	24.8496	25.3433	23.9044	25.2677	24.129	25.2586	24.0348	24.717	25.6762	23.8779	24.3106	24.3684
18	26.3335	24.2698	27.0835	23.9864	25.8233	24.1675	18	26.1931	24.3682	18	18	23.6582	27.0323	26.2337	28.0995	26.475	26.995	26.7073	24.6204	26.0941	26.0486	20.9699	25.9291	18	25.3347	23.7296	25.6834	23.1068	25.361	22.7233	18	25.7865	23.1255	18	18	23.2646	26.5696	25.0903	26.8761	25.3134	26.4706	25.31	23.5527	26.3851	25.1142	21.6501	24.1316
24.3602	24.1551	23.9238	24.5052	24.1366	23.4252	23.5265	24.4653	23.8582	24.284	24.0304	24.957	26.2581	24.5335	25.4413	25.5169	25.5127	25.7102	25.8751	26.2032	24.2247	25.6452	25.9029	27.1271	23.4687	23.1562	23.2593	23.0783	23.2123	22.586	22.5009	24.3845	23.3313	23.3514	24.7637	24.2779	24.2492	24.2564	24.1457	24.2081	23.827	24.3479	24.5803	24.6051	24.2626	24.3902	24.6201	24.3001
23.0252	25.4817	23.7047	25.28	22.9878	26.0208	24.0092	24.3572	25.5416	25.3756	23.7758	18	25.3408	25.6936	25.243	23.734	25.1308	25.3	24.0026	25.6576	24.6	23.8232	25.7529	25.0995	22.8577	23.5194	23.4004	23.7093	23.227	24.591	23.1706	23.8442	23.7276	23.4902	24.4721	18	23.7875	24.0657	23.4164	22.9398	23.7627	24.2307	23.3126	24.0935	24.4178	23.591	24.7622	23.2794
24.5713	24.0064	18	23.3782	18	22.3521	18	22.611	23.3087	22.542	23.1406	24.3516	27.1824	26.1128	26.8329	25.8245	26.9195	26.2752	26.9739	26.873	25.5994	26.9136	26.898	27.4763	23.1298	23.5792	18	22.9576	18	23.6065	18	23.1982	23.4064	23.5672	23.6029	23.6154	25.0131	25.057	25.3633	25.1796	24.761	24.7969	24.5622	25.2581	24.6591	24.8041	25.3163	25.7996
26.0068	29.72	30.7001	32.0829	32.6221	32.6393	31.657	23.3616	30.3484	30.7012	22.6117	24.6472	29.9573	30.8969	31.6931	31.6266	31.4886	31.3334	31.3333	28.1368	31.5209	30.7311	29.1413	29.8057	30.9948	30.899	31.3207	31.6893	31.2454	32.4281	31.538	27.9134	31.5051	31.3234	32.0274	31.3508	30.618	31.493	31.1518	30.236	31.4668	31.5762	31.359	29.9001	32.1313	31.1982	30.375	31.0452
27.8025	25.2644	26.658	26.0127	26.3203	25.7726	26.672	26.3187	25.358	27.154	26.4929	27.4084	27.517	25.6089	26.5886	25.642	26.2852	26.3859	26.7561	27.8593	25.4865	26.5539	27.8195	28.4213	25.4917	23.784	24.7314	23.297	24.3141	24.1531	24.4276	25.3615	23.9343	24.5548	25.783	25.5916	25.2938	24.1245	24.1493	24.1335	24.1375	24.5089	24.7898	25.627	24.485	24.4519	25.3933	25.3015
26.7941	26.4723	26.3287	26.7841	26.3904	26.1222	26.5968	25.8687	25.8483	26.6641	25.6595	26.2108	27.4075	26.6811	26.8586	26.8584	27.2135	26.8998	26.966	27.2111	26.2535	26.6534	27.2512	28.0214	24.5797	24.1686	24.337	24.2579	24.0737	24.3021	24.1039	24.3621	24.1058	24.3816	24.0774	24.3641	24.9235	24.7426	24.2821	24.6249	24.6346	24.7414	24.5001	25.079	24.7039	24.6108	24.7994	25.0061
29.4034	28.8272	28.8538	29.1926	29.2554	27.7013	29.2753	28.4109	28.0673	28.768	28.0167	29.2349	31.8147	29.9477	31.5487	30.2451	31.6173	30.5456	31.7455	31.278	29.1295	31.72	31.2075	32.3053	26.8642	26.1037	26.252	26.0151	26.3424	25.6844	26.137	26.4143	25.7981	25.9857	26.3561	26.6683	28.2785	27.4716	28.1288	27.5688	28.1349	27.527	28.3535	28.1881	27.3471	28.3559	28.0771	28.4393
26.865	26.7756	25.9622	27.139	26.3343	23.98	26.4682	26.7864	26.0482	25.8458	26.5572	27.1941	26.345	25.5692	26.6713	24.8556	26.0869	25.7233	25.7848	26.8017	24.7319	25.8147	26.768	27.2135	25.7895	25.5621	25.842	25.7777	25.4504	24.0357	25.6785	25.9549	24.4347	25.415	26.1126	25.9677	25.2914	25.2632	25.6752	25.44	25.7906	25.2885	25.4268	25.5468	24.9432	26.1202	25.5797	23.897
26.4602	26.0312	25.7646	26.2058	26.6594	25.5879	26.8957	25.6882	25.8472	26.226	26.1368	26.6975	26.9775	25.5236	26.4734	25.5886	26.631	26.1407	26.6948	26.8276	24.8547	26.5665	26.9312	27.1837	24.7336	23.805	24.1836	24.0486	24.3545	24.0113	24.808	24.4835	24.0964	24.4178	24.7725	24.852	24.7877	24.0421	24.3063	23.9702	23.9058	24.3156	24.2058	24.7839	23.9256	24.4091	25.0486	24.7293
26.2737	26.2213	25.4338	26.1095	26.4207	23.9117	25.8388	24.0951	24.1463	25.6491	22.8503	26.1545	26.0487	23.1987	24.0468	24.3788	26.6139	24.4471	25.0845	25.9057	21.9922	25.8565	26.3011	26.4364	25.6486	24.334	25.1194	25.0565	25.4673	24.4265	24.8933	25.3268	24.6725	25.001	24.7267	25.3675	24.4549	23.4925	24.4573	23.5091	24.4616	23.8674	23.7961	24.77	23.7653	24.6787	24.6515	24.7845
27.0555	25.8257	27.0299	26.5169	26.6736	25.5418	26.6883	26.1587	25.8076	26.8564	26.1939	27.4783	28.9939	26.7148	28.1676	26.9345	28.5897	27.2534	28.079	28.4981	26.0989	28.3947	28.0916	29.2868	25.2001	24.1032	25.3941	24.3746	25.268	24.3309	25.008	25.2395	24.3913	24.8057	25.4042	25.5998	25.9741	25.0683	25.7073	25.0045	25.8901	24.93	25.8185	26.0496	25.1039	26.021	25.6967	26.0835
24.097	22.3317	23.7268	18	23.7604	18	24.1966	23.3659	18	24.1579	22.8855	24.1162	23.1778	18	24.2356	18	23.9588	18	24.7896	23.1402	18	23.7713	22.8971	23.4345	23.3076	22.9567	23.1901	18	22.9623	18	23.454	24.9248	18	23.3426	24.7714	23.9706	23.0943	18	23.1735	18	23.7955	18	23.4288	23.8972	18	22.9339	23.0847	23.0168
27.1432	28.9799	27.8589	28.8062	28.4874	27.5592	27.7461	27.6199	27.8989	28.7357	26.434	27.8551	27.9855	27.3607	27.5418	27.4404	27.885	27.9702	28.0864	27.2877	27.0292	27.6284	27.6415	28.0354	25.843	26.3043	25.9868	25.8763	26.1613	26.1834	25.6379	25.9678	26.1243	25.9929	25.3603	25.8171	25.3787	25.6078	25.2516	25.4919	25.4631	25.5209	25.5383	25.0766	26.0735	25.5192	25.4256	24.9431
30.3767	31.385	30.1004	31.4954	30.588	30.5669	30.2218	29.6498	30.7732	30.3235	29.313	30.319	31.6077	31.1508	31.6434	31.2405	31.4133	31.3018	31.5008	31.2079	30.4705	31.2266	31.1906	32.0358	27.0987	27.4483	26.6996	27.311	26.9264	27.4011	26.7913	27.0526	27.2625	26.6964	27.1162	27.1718	27.7396	27.7935	27.6167	27.6016	27.5111	27.5899	27.5103	27.6109	27.7228	27.5026	27.4957	27.6294
18	18	18	23.4815	18	18	21.8231	18	23.2641	18	18	18	25.8597	24.6181	25.5016	24.5733	25.4921	25.01	25.6076	25.2229	24.1216	25.1907	25.282	26.0514	18	18	18	23.0018	18	18	22.6043	18	23.7418	18	18	18	24.394	24.117	24.6642	24.0309	24.6858	24.2452	24.324	24.4073	24.1845	24.4222	24.2055	24.4502
25.4099	25.3756	24.3106	26.3675	25.1319	24.8925	25.3142	25.2271	24.9909	25.0695	24.9837	26.0828	26.0648	25.1052	25.5691	25.3526	25.3823	25.9354	25.8318	26.0365	24.3764	24.9232	26.6558	26.769	24.1013	24.6796	23.5904	24.7022	23.4475	23.7205	24.5625	24.5257	23.8077	23.8664	24.7011	25.035	24.7879	24.1495	24.0273	24.2093	24.8066	25.3644	24.401	24.4821	23.707	23.9118	25.6363	24.9692
27.0918	26.0296	26.955	26.4249	27.1449	25.8019	26.9784	26.8563	25.9264	27.1856	26.3013	27.1781	27.0062	25.9613	26.5658	26.0924	26.1321	26.77	26.9248	26.8655	25.4296	27.0433	26.7653	27.7082	25.3614	24.2946	25.2247	24.6995	24.9522	24.6238	25.0125	25.6783	24.6114	25.0549	25.6801	25.5177	24.7866	24.58	24.7318	24.4434	24.5153	24.7922	24.835	25.2278	24.6425	24.8115	25.0476	24.905
27.8647	25.5676	25.9145	25.4405	25.3864	25.6827	25.5579	27.1755	25.7592	25.8589	27.3037	27.4495	27.8734	25.3999	26.2475	25.3635	26.0558	25.9208	25.5111	27.3524	25.2341	26.1375	26.9356	27.9469	26.6357	24.7597	25.0406	24.4474	24.8192	25.0797	24.7468	26.7615	24.7951	24.6924	26.9799	26.6942	26.007	24.5114	24.2772	24.5659	24.7444	24.9269	24.5658	25.7859	25.0353	24.3252	25.6598	25.6183
18	24.1544	18	22.9448	21.6924	23.541	22.1687	22.4967	23.5552	21.4535	22.0372	22.2403	26.0384	24.5436	25.6791	24.7835	24.4699	24.5567	25.0864	25.1009	23.0571	25.0022	24.4874	26.5328	18	22.5199	18	22.3864	21.6474	22.9864	22.7445	23.2782	22.5036	22.1574	23.2283	22.192	23.483	23.27	23.2801	23.7867	22.7891	23.8592	22.9381	23.8174	23.4194	22.8816	23.6205	23.6234
28.7404	26.7727	25.9776	26.2179	26.1259	25.8707	26.4992	28.1848	22.6893	27.9652	27.4832	28.5866	29.0691	24.7806	27.0467	24.4563	26.6963	25.6757	27.253	28.7881	25.3132	26.7079	28.9189	28.9252	26.8368	24.5092	24.9388	24.4078	24.4214	24.2133	24.8466	27.3322	21.7143	25.7133	27.034	26.7836	26.702	23.6927	25.1506	23.5128	24.6436	24.2629	25.1224	26.7127	24.6262	24.9042	26.7953	25.9833
23.0651	25.4497	24.2957	25.1749	24.7604	24.7771	24.0992	22.7565	24.5759	25.2307	23.245	23.5861	24.6349	25.3313	26.5113	26.1842	26.5294	26.5471	26.5397	25.6306	24.8566	26.36	25.302	26.6085	24.144	24.4178	24.2647	24.2989	23.9471	24.3875	24.7249	24.2424	24.4656	23.8696	23.1537	23.3094	24.261	25.2849	24.7112	24.9978	24.6743	25.5751	25.0437	24.6729	25.3814	24.9081	24.629	25.3396
25.1748	25.188	25.8873	26.0119	25.9452	24.8668	25.7041	25.0958	24.3476	25.9959	22.6867	26.0826	26.8126	25.4195	26.813	26.4524	26.6313	26.5779	27.2199	26.8389	25.3099	26.6802	26.6454	27.8019	24.1316	23.7821	24.4966	23.9492	24.2885	24.1312	24.2073	24.4136	23.8175	24.3894	23.399	24.1375	24.4131	24.4718	24.5126	24.8525	24.291	24.5526	24.8902	24.7216	24.7235	24.5997	24.4704	24.779
27.0756	28.864	28.5379	29.0507	28.9031	28.1737	28.3565	27.3398	28.4975	29.2108	26.6834	28.144	27.7698	26.7158	28.3642	27.5788	27.5331	27.5563	28.011	26.6767	26.5694	27.4483	27.4968	27.9316	25.8541	26.4762	26.6041	26.2874	26.417	26.368	26.4546	26.435	26.4921	26.8995	26.4138	26.094	25.3831	25.6163	25.7556	25.5106	25.4832	25.767	25.5414	25.3149	25.8132	25.372	25.4351	25.2185
18	18	18	18	18	18	18	18	18	18	18	18	18	18	22.8338	21.9562	23.3433	18	23.8147	22.8816	20.0297	23.8054	18	24.1508	18	18	18	18	18	18	18	18	18	18	18	18	18	18	22.618	22.3062	23.115	18	22.7529	22.9028	22.6588	23.2048	18	22.9566
26.6513	26.8491	26.7798	27.0168	26.3067	25.7288	26.2134	25.6372	25.8849	26.8748	25.6892	26.0477	26.4959	25.9543	27.1379	26.0712	27.1988	26.4179	27.1529	26.7827	24.2877	26.8364	26.4562	27.3992	25.2599	24.9924	25.3369	25.1043	25.2425	24.8806	25.4427	25.1224	24.9758	25.183	25.3554	24.8378	25.0218	25.0173	25.0393	24.7728	25.2729	24.9851	25.1509	24.9199	24.9323	25.5884	24.8362	25.3228
29.9973	30.4003	29.9754	30.5985	30.3597	29.9389	30.3353	29.6528	29.5259	30.2886	29.3549	30.0368	28.323	28.895	28.2912	27.5008	28.8304	28.6046	29.0056	28.0589	27.4817	28.3577	29.1042	28.754	28.0988	28.1574	28.0766	27.8442	28.0532	28.0729	28.0497	28.4785	27.8982	28.0163	28.5975	28.1125	26.7837	27.0343	26.8876	26.6081	26.2487	26.7489	27.0301	26.74	26.8717	26.6718	27.2087	26.3927
25.5464	25.4994	25.4864	24.2483	25.947	24.9649	25.1688	25.379	24.6932	26.2232	24.683	25.1159	24.4173	23.1439	24.1933	21.7761	24.3893	22.5467	23.7929	24.3224	22.7107	24.4975	25.1937	23.3843	24.1745	24.2628	24.4859	23.4679	24.5542	24.4232	24.0777	25.0733	24.2157	24.8641	24.91	24.2547	23.3906	22.7022	23.2249	22.2248	23.5596	22.8223	23.6342	23.665	22.9781	23.749	23.9895	22.6721
23.114	18	18	18	18	18	22.5052	18	18	18	21.6614	23.024	23.9127	18	22.9651	22.0132	23.4913	18	18	24.1043	18	23.0669	24.024	24.6782	23.4768	18	18	18	18	18	22.6996	18	18	18	18	23.448	23.7209	18	22.86	22.4739	23.3737	18	18	23.6375	18	23.2008	24.1015	23.6295
25.5592	25.4418	24.881	25.5328	24.796	24.5418	25.2588	25.2817	23.9854	25.439	24.7026	25.7227	24.9874	23.9494	23.6946	23.5498	22.187	18	24.7724	24.1676	23.5201	23.3258	24.5068	25.7103	24.3584	24.2674	24.5691	24.0499	24.0048	23.3031	23.9281	24.7298	23.8482	24.0456	24.7795	24.4541	23.2829	23.0885	23.4264	23.0835	22.6867	18	23.2005	23.5129	23.9897	23.1418	23.5019	23.525
24.6195	23.756	25.696	23.7855	25.2211	22.3956	24.0414	23.6354	24.3345	22.9634	23.2833	24.8211	27.4909	24.4538	27.4777	25.91	27.3928	25.5568	26.7124	27.2188	25.1075	27.3321	26.6101	28.1161	22.8994	20.8115	23.7543	22.1124	23.0948	23.0372	22.3621	23.1269	22.3819	22.2346	23.3251	23.6498	24.7661	23.6563	25.2509	23.9602	24.9013	23.8777	24.4215	25.0924	24.785	25.07	24.7064	25.0661
24.1314	23.0767	23.3729	18	23.5975	18	23.4615	18	22.7726	24.0582	23.955	24.3806	25.9974	23.0473	25.5053	23.8014	25.5483	18	24.0499	25.977	18	25.34	25.4081	26.9283	24.2122	24.5085	23.6786	18	23.3236	18	23.5836	18	24.5764	23.6306	24.7534	24.1784	25.1019	24.0988	24.1082	25.176	24.2334	18	24.4699	24.8509	18	24.651	24.5633	25.1975
25.7708	18	24.7992	18	24.0358	20.8416	24.1138	23.8261	18	23.5567	23.7286	23.9188	23.9032	21.3776	23.4196	18	24.9697	18	25.9196	25.5853	18	23.8373	25.4761	27.1305	24.2876	18	24.2405	18	23.3881	18	24.5189	24.9281	18	23.3542	24.888	25.036	23.9674	18	23.7057	18	23.6165	18	24.3554	24.4713	18	23.8379	24.3252	24.2394
25.2238	24.5714	24.4836	18	24.9727	18	24.6421	18	21.1888	24.5443	25.0444	25.1611	22.9425	18	24.8508	18	23.9679	18	18	25.0319	18	26.8716	25.0829	25.2871	25.7448	24.8988	25.1673	18	25.368	18	25.1197	18	24.1462	24.979	26.3437	25.7435	24.9299	18	24.3724	18	23.8391	18	18	25.1528	18	24.6562	24.8303	24.7344
24.2178	24.7154	24.5054	24.8061	25.4989	24.7141	25.1007	24.6218	24.4086	25.2372	23.9222	25.1801	24.3773	24.3717	24.2765	23.6357	25.1114	23.7858	23.7231	24.4199	23.6816	24.2235	23.944	24.6715	24.17	23.7515	23.6073	23.9008	23.8062	23.7514	23.7477	24.5268	23.3958	23.8487	24.2107	24.2896	23.3052	23.2392	23.1553	22.8773	23.2163	22.9546	22.9842	23.3469	23.1272	23.0791	23.7613	23.0353
22.2721	18	22.3506	18	23.3336	21.422	22.3955	22.2605	20.5616	21.7411	22.4245	23.7757	26.421	23.0618	25.4441	22.3442	25.374	22.7345	25.5407	25.96	22.1108	25.2253	25.9233	27.037	22.9303	18	22.3739	18	22.1002	21.3506	22.2246	22.7535	20.9027	21.5898	21.8752	23.2637	25.3665	23.5002	24.351	22.4128	24.2834	22.6028	24.1846	25.3654	22.8644	24.6658	25.246	25.6949
24.8523	24.9973	24.7908	23.9947	24.4278	23.5031	24.3138	23.728	24.3325	24.7475	24.3542	23.8928	25.0702	23.9312	23.0717	23.9017	23.4187	23.8469	24.8189	24.6477	23.4878	24.6456	23.4702	24.6952	24.25	24.0448	24.1551	22.8527	23.7282	24.3562	23.6164	24.3186	23.9338	24.1737	24.9675	23.4687	23.4837	23.6463	23.1885	23.5349	23.4114	23.3584	23.7684	23.6295	23.8112	23.3746	23.5759	23.3556
29.8216	30.7138	30.3768	30.6582	30.5357	29.7219	30.5552	29.1536	29.9738	30.6156	28.5294	29.6326	29.1877	29.4627	29.5737	29.0741	29.9969	29.3763	30.0287	29.2805	28.4122	29.5499	29.162	30.0633	26.9155	27.1558	27.5807	27.0436	27.2683	27.0363	27.4741	26.9308	27.1279	27.2829	26.998	26.9927	25.9354	26.6367	26.5925	26.6668	26.6847	26.5192	26.6791	26.2179	26.7416	26.7312	26.3057	26.2257
28.9047	30.0679	29.7927	30.4228	30.3873	29.326	30.1758	28.3416	29.6153	30.182	28.3347	29.2861	29.6502	28.904	29.96	28.7894	29.8785	29.133	29.7858	29.0141	28.3966	29.7859	29.0587	29.8955	26.5523	26.7519	27.1188	26.8555	27.23	26.8	27.0105	26.6047	26.7975	27.1093	26.685	26.7776	26.2662	26.2717	26.631	26.2343	26.5908	26.299	26.4746	26.4202	26.4137	26.6808	26.2384	26.2307
24.2755	24.3463	23.2864	22.8644	24.1091	22.604	18	23.5311	24.32	24.7422	21.3615	24.8434	24.0435	18	24.2331	23.5553	23.6897	24.576	23.5218	23.9498	21.8191	23.8999	24.6013	24.7593	23.9586	23.4898	23.6899	23.4328	24.1493	23.2616	18	24.1058	23.6175	23.3166	23.4285	23.8781	23.2254	18	23.3636	23.1126	23.5904	23.5156	23.4328	23.5965	23.1314	23.9598	23.259	23.1478
27.5803	29.0623	29.2521	29.1329	28.8984	28.0642	29.3822	27.5545	28.603	29.2238	27.0924	27.9851	27.1247	27.1654	27.9826	27.3169	27.8567	27.4338	27.7261	27.1925	26.4187	28.156	27.0847	27.8206	25.6999	25.9902	26.3256	25.9181	26.1658	25.7813	26.1586	25.994	25.9816	26.2947	26.1813	25.5875	24.478	25.2255	25.0833	25.2717	25.1371	24.9499	24.9965	24.809	25.2291	25.0891	24.7302	24.7327
20.4299	24.2252	23.3815	24.3673	23.4284	23.3303	24.0915	22.602	23.0228	23.8032	21.0661	23.721	22.5109	18	23.3209	20.9345	22.6013	22.2644	23.466	22.7902	21.8033	22.7407	23.1216	18	21.5303	23.0859	23.1272	23.3515	23.6206	22.9937	23.0946	22.8399	22.7565	23.1939	22.9223	22.775	22.5478	18	23.0638	21.932	22.6576	22.483	23.3499	21.8936	22.8868	22.7653	22.1391	18
24.0596	26.76	24.8001	27.3305	25.6547	25.5818	25.6427	18	25.8555	26.9447	22.1416	23.9114	26.2621	27.265	26.473	27.0011	26.9557	27.3891	27.4811	26.1314	26.3536	26.5929	26.4014	26.8986	23.1329	24.9256	24.1299	24.3754	24.4508	24.5885	24.3083	18	24.5867	25.2071	23.1368	23.3541	24.4795	25.5536	24.991	25.3606	24.8022	25.4945	24.8977	25.0146	25.6214	24.941	24.4654	24.1788
29.2918	29.9242	28.8516	30.3872	29.2158	29.0371	29.3177	28.0684	29.3405	29.3499	27.9212	29.1163	29.9933	29.5778	29.5688	29.8065	30.1209	30.0744	29.9814	29.5704	29.0232	29.716	29.8186	30.2663	27.8802	28.1199	27.5466	28.2045	27.507	27.9919	27.4511	27.4414	28.0914	27.4919	27.8684	27.8684	28.0386	28.4239	27.7944	28.4396	27.9267	28.523	27.9292	27.9885	28.436	27.9052	27.9858	27.9158
24.6487	26.9574	25.4392	26.9726	26.1959	25.9133	25.7682	24.7568	25.8915	25.0103	24.2941	25.0086	25.8455	25.744	26.3233	26.5965	26.4807	26.5074	26.0617	25.0665	25.4014	25.8876	24.8776	25.9701	24.2725	25.4638	24.7182	25.0993	24.6378	25.1386	24.6093	24.2816	24.873	24.5132	23.7893	24.7258	24.5926	24.9921	24.7093	25.477	24.9479	25.0196	24.6466	24.4329	25.117	24.5862	24.1476	24.5262
29.7338	30.3441	29.8315	30.4985	30.0314	29.385	30.2261	28.8255	29.5921	30.0558	28.5241	29.7143	27.7133	28.2706	28.6378	27.8425	28.6208	28.1077	28.8138	28.0821	27.2097	28.5754	28.2397	28.6531	26.7979	26.7904	26.8525	26.7279	26.5875	26.6779	26.7979	26.4418	26.6709	26.7191	26.5643	26.6819	25.3195	25.5779	25.5518	25.2554	25.4469	25.4334	25.4687	25.2883	25.5187	25.5932	25.4231	25.4569
31.55	31.0703	31.8191	31.5327	31.539	31.0172	31.5513	30.4274	31.3086	31.7779	30.2308	31.2943	31.7218	30.6584	31.3926	30.7078	31.5061	31.0625	31.3909	31.5421	30.3025	31.5628	31.7542	32.3255	28.8406	28.1613	29.1466	28.5837	28.593	28.7569	28.6711	28.6088	28.9286	28.8507	28.7438	28.8756	28.4313	28.2744	28.2383	28.2915	28.3998	28.5067	28.2107	28.6131	28.4594	28.541	28.6984	28.5498
24.0669	23.3381	24.1914	18	24.013	18	24.4254	23.8344	23.0079	23.8899	18	22.9645	18	18	24.4914	24.326	24.6197	24.7598	22.6626	18	18	24.3134	21.7684	18	18	18	18	18	18	18	18	18	18	18	18	18	18	18	23.9842	18	23.9973	24.1717	23.8663	18	18	23.7152	18	18
18	25.0998	18	18	18	18	18	18	18	23.2595	23.554	25.4453	24.9519	21.7021	18	22.0225	22.2481	18	24.9689	24.2152	18	21.7886	24.8264	25.0249	18	24.153	18	18	18	18	18	18	18	23.7224	24.4385	24.9656	24.5787	24.3049	18	24.4538	24.2187	18	24.2453	24.1661	18	18	24.4299	24.3028
22.8651	18	23.3728	23.6748	22.1617	21.7624	23.431	18	22.3772	18	18	18	24.9972	23.466	25.161	23.852	25.1782	23.6597	24.9299	24.5082	22.0521	24.8782	24.2693	25.2143	18	18	22.7956	23.0281	18	23.0204	23.163	18	23.35	18	18	18	22.4117	23.5768	23.6312	23.8995	23.5624	23.3005	23.638	23.428	23.6768	23.6361	23.3786	23.4147
25.306	25.4315	24.8191	25.9909	25.7186	24.6536	25.0633	24.3067	25.0005	25.608	23.5758	25.9379	28.0377	26.0269	27.1417	26.4852	27.622	26.9446	27.5671	27.6882	24.7849	27.2166	27.5047	28.6238	23.7798	23.7795	23.2424	23.9123	24.1135	23.9151	23.2717	23.7192	23.4461	23.7864	23.9702	24.2992	25.5352	24.3967	24.9134	24.7962	25.2271	24.6044	25.3383	25.6968	24.0962	25.2814	25.4506	25.8177
27.2183	28.5689	27.7253	29.1121	27.8666	27.8679	27.985	24.8849	28.1596	27.5338	24.4236	27.0123	30.2713	29.4471	30.5732	29.5997	30.4187	29.6663	30.3108	29.9292	28.6572	29.8054	29.7929	30.9321	25.3294	25.9479	25.3714	25.9538	25.5397	25.9954	25.551	23.1755	26.0045	25.2924	22.2597	24.9051	27.0189	26.8923	27.2976	26.9562	27.2325	26.8757	27.0843	27.0535	26.9232	26.9206	26.8528	27.3203
24.8891	25.7024	25.1568	26.0124	24.7042	25.14	25.3887	23.0707	25.6065	25.1314	21.926	24.226	23.4512	25.6207	24.5462	25.4879	25.1534	26.0735	24.0604	25.2488	25.2598	25.0656	23.6212	25.8545	23.9913	24.6028	24.8334	24.3525	24.2239	24.4269	24.0825	23.0904	24.708	23.8235	23.212	23.7497	23.2799	24.6756	23.7008	24.5595	23.6734	24.7601	23.7088	23.5171	24.84	24.0223	22.9338	23.9577
20.5207	18	18	22.7719	18	21.4962	18	18	18	18	18	21.0551	22.5118	23.7987	23.5544	23.8398	22.4764	23.6158	23.9315	23.7197	21.7663	18	23.1306	24.007	18	18	18	18	18	18	18	18	18	18	18	22.5713	18	23.2676	22.8555	23.3578	18	22.9574	22.9778	23.3418	18	18	22.8473	23.0968
27.3116	28.2139	27.0887	27.8886	27.1271	26.7948	27.226	26.4664	26.7974	27.1965	26.5933	27.1719	26.3137	26.3862	26.4252	26.1219	26.7843	26.4835	26.4149	26.2627	25.1322	26.0669	26.4692	27.0147	25.7411	25.7957	25.6091	25.5238	25.3148	25.5298	25.5568	25.7885	25.2306	25.3486	25.895	25.4629	24.338	25.0464	24.7614	24.7542	24.885	24.9259	24.5014	24.6321	24.9891	24.8746	24.8304	24.5507
31.5213	31.7082	31.8035	32.3164	32.0761	30.2383	31.9486	31.5239	30.6094	31.9915	30.9757	31.7008	31.8026	30.2255	31.7978	30.4329	31.8389	30.8022	32.156	31.4029	29.1862	31.9913	31.3201	32.2778	29.9272	29.3954	29.8802	29.7038	29.9683	28.4226	29.8393	30.2654	28.7706	29.9187	29.9057	29.8056	29.3233	28.3646	29.5286	28.5201	29.4834	28.7234	29.691	29.3299	28.0783	29.8114	29.1881	29.4379
23.5093	23.9647	23.8313	23.8206	23.5329	23.2852	23.269	18	23.906	21.9935	18	18	18	24.0051	18	23.085	24.3687	24.251	24.5638	18	22.5297	24.0491	18	18	23.8021	23.9257	23.8772	23.5459	23.6556	23.8911	23.4243	18	23.8579	23.5612	18	18	18	24.0746	18	23.5083	24.2122	24.1	24.3781	18	23.6832	24.1441	18	18
28.5476	29.1602	27.6202	29.1381	27.9622	28.6303	27.469	27.9166	28.119	28.4149	27.8205	28.6553	28.9899	27.9505	27.839	27.6339	28.0381	27.7431	27.7516	28.7713	27.2584	27.5785	28.606	27.9258	25.6389	25.8799	25.3442	25.8068	25.2549	25.9208	25.0414	26.0395	25.6177	25.6273	25.9712	25.88	25.4504	25.464	25.0502	25.0962	25.0725	25.334	25.0597	25.6366	25.4173	25.0256	25.5552	24.9005
23.3273	18	22.3008	24.7117	23.8182	21.2551	18	18	24.0219	23.2701	18	21.7374	25.8413	24.8069	26.0304	24.2318	26.2204	24.1622	25.1065	26.0017	24.1675	25.8776	25.5878	26.2952	23.6784	18	23.1887	23.4935	23.8233	23.4095	18	18	24.0887	23.5301	18	22.914	24.4595	24.8836	25.2745	24.2126	24.5943	23.9802	24.7271	24.0214	24.7563	24.9166	23.8014	24.5208
26.2595	26.8442	26.4922	27.4776	26.7872	26.9772	26.3803	25.3416	27.3483	26.5911	25.5327	26.2256	28.4001	28.5631	28.6971	28.4642	28.8794	28.9061	28.5292	28.0585	27.9135	28.2055	28.11	29.2344	25.0649	25.0175	25.1033	25.3562	24.6533	25.5921	24.7817	24.8476	25.685	25.0068	25.2682	24.913	26.2211	26.6531	26.0882	26.7918	26.2099	27.0379	26.09	26.176	26.8949	26.2955	25.9971	26.2959
26.5352	26.9581	26.4781	26.8192	26.4631	25.7091	25.7432	26.7351	26.1829	27.3332	26.6098	26.7045	27.4975	26.4909	26.7565	26.1278	27.04	26.1248	26.5159	26.7734	25.5226	27.0892	26.4413	28.2272	25.3243	25.5753	25.8689	25.6411	26.0309	25.1991	25.5223	25.9909	25.3771	25.9951	25.734	25.3591	25.8238	25.2888	25.8248	25.248	25.9093	25.1602	25.7959	25.6697	25.5104	25.8058	25.6403	26.1432
25.9727	26.748	26.8369	26.9657	26.962	25.8156	26.6634	25.3377	26.0854	27.0366	24.2145	25.8927	23.4644	24.2478	25.7255	25.2542	25.3771	24.8458	24.3711	24.4185	24.0197	25.6259	24.9357	25.5267	24.5598	24.9248	25.2507	24.5919	25.1946	24.5821	25.1095	24.4201	24.6626	25.2099	24.5432	24.4973	22.7712	23.7248	23.758	24.0986	23.69	23.5518	23.3852	23.3494	23.9922	23.8609	23.5489	23.5367
32.6522	32.1737	32.3906	32.6817	32.6646	31.0665	32.5382	31.769	31.3852	32.5285	31.5664	32.5364	32.0683	31.1224	32.2103	31.1684	32.0829	31.2935	31.7976	31.8967	30.0252	31.8146	31.8575	32.5915	30.6484	29.81	30.2714	29.8982	30.2232	29.314	30.1298	30.5028	29.2925	30.1176	30.6907	30.6934	29.5151	29.3122	29.2611	28.9754	29.2454	29.2346	29.3255	29.6111	29.0409	29.4509	29.5011	29.6295
24.6109	25.0467	24.6048	25.0317	25.1948	24.7865	24.9117	25.0497	25.4017	24.9207	24.8135	25.3162	25.0587	24.9475	24.3633	24.6822	24.0147	25.14	24.7344	24.2072	24.0174	24.5267	24.3473	23.1113	23.8638	23.6431	23.9911	24.1548	23.9828	24.4013	24.1809	24.7106	24.8267	24.04	24.7042	24.4428	23.8589	24.19	23.297	23.7295	23.2624	23.9697	24.0131	23.7357	24.0968	23.5409	23.877	23.1348
30.9555	30.4629	30.6998	30.7921	30.8256	29.4121	30.8609	30.6019	29.75	30.9649	30.3802	31.0234	30.5585	29.2111	30.2959	29.2304	30.3272	29.1971	30.1172	29.8816	28.2707	30.0668	30.1659	30.6165	28.9148	27.9457	28.6498	28.1758	28.5513	27.7946	28.5881	29.1157	27.9	28.5563	29.1736	29.0069	27.8306	27.294	27.6651	27.2425	27.7528	27.1205	27.6339	27.8837	27.0983	27.7727	27.8555	27.7358
23.295	25.3039	23.4892	24.6907	24.7651	24.6943	23.9308	23.3644	24.402	24.894	22.0813	23.3936	26.4719	26.2282	26.9445	26.0685	26.975	25.9902	26.8738	26.0161	25.3712	26.8176	25.8955	27.4655	21.4917	23.3554	22.8673	22.8788	23.2292	23.4126	22.5243	22.3651	23.1325	23.0029	22.0445	22.3617	24.295	24.5762	24.6611	24.2027	24.5703	24.1486	24.6014	24.2362	24.3996	24.7903	24.1775	24.4857
27.6206	26.4329	25.2191	26.6303	26.7754	24.1009	26.8536	27.4118	24.5503	26.2803	27.2416	27.847	27.6081	24.2465	26.4363	24.0988	26.1779	25.0642	26.5699	27.5107	23.7372	25.9407	26.9106	27.966	27.0929	25.856	24.4008	25.5719	26.1242	24.6225	25.9677	27.2714	24.9163	25.6104	27.3574	27.0911	26.4981	24.1514	25.3499	24.9061	25.1898	24.6455	25.5787	26.3655	24.5158	25.2283	26.1917	26.312
23.5117	18	23.6174	24.179	21.9691	21.7596	21.5846	22.2658	22.8498	18	18	23.0095	26.8946	26.4007	27.2343	26.1424	26.5479	26.0318	26.9737	26.8489	25.5947	26.7679	26.6721	27.6069	21.0703	18	22.2276	22.6011	20.5673	20.8576	20.2674	20.9962	21.7233	18	18	21.8928	25.1988	25.1879	25.1604	24.8581	24.2204	24.6757	25.0474	24.884	24.655	24.9936	24.337	25.477
24.9146	23.5694	24.7388	23.5781	24.72	21.5441	24.4032	24.7512	21.8029	23.8508	24.8436	25.1336	22.2512	18	18	20.601	21.0341	18	18	18	18	18	23.2918	18	24.284	22.4009	23.843	22.647	23.427	21.8126	22.6859	24.6905	21.8806	23.3898	24.8405	24.304	22.3503	18	18	21.188	20.8276	18	18	18	18	18	22.4762	18
27.0362	27.2732	27.274	28.164	27.308	27.8552	27.1876	25.5715	27.9957	27.6946	25.5887	25.9437	26.9749	28.0342	27.0666	28.2541	27.1994	28.3197	27.5282	27.2166	27.1968	27.2492	26.849	27.6631	24.9818	25.2406	25.3251	25.6543	25.336	25.98	25.2266	24.8174	26.1709	25.5292	25.0695	25.0083	25.0966	26.0924	25.2376	26.1362	24.9062	26.3385	25.2668	25.3852	26.2269	25.14	25.3833	25.3637
22.987	23.5118	18	24.5916	21.6924	22.5836	18	18	23.4798	21.3916	18	22.8994	25.2156	24.3806	25.1325	25.0809	25.2585	24.9278	25.211	24.4163	24.0019	24.9097	24.5699	25.1904	18	22.9927	18	22.978	18	23.0177	18	18	22.3257	22.1975	18	23.5539	23.944	24.0142	23.702	23.7294	24.0006	23.5784	23.6382	23.7145	24.0552	23.8587	23.6321	23.6187
18	18	18	18	20.4979	18	18	18	20.4122	18	18	18	22.2721	18	21.8261	21.9945	18	22.7453	22.5899	22.2097	18	18	22.3143	22.0746	18	18	18	18	18	18	18	18	21.5294	18	18	18	22.5099	18	18	18	18	21.9022	22.1128	22.2353	18	18	18	21.8309
24.2681	18	18	21.6027	18	23.0071	23.2009	22.2128	21.5279	22.4221	21.9416	22.1795	23.3225	21.7032	18	18	18	18	22.0439	24.165	21.0609	18	24.0054	24.7306	23.2982	18	18	21.65	18	22.6096	22.3491	23.5405	22.2531	22.9392	23.5964	22.749	23.5246	22.4446	18	18	18	18	22.291	23.1594	22.4537	18	22.9162	23.9127
29.2841	30.3473	29.8634	30.7082	30.0969	29.6469	30.164	28.7118	29.7806	30.2019	28.4959	29.47	29.0214	28.9697	29.3362	28.9276	29.5032	29.1107	29.329	28.9801	28.2285	28.9872	28.7313	29.6184	26.7052	26.9726	27.1561	26.9926	26.9947	26.7975	26.9992	26.8059	26.7962	27.007	26.7418	26.7982	25.6969	26.1539	26.0222	26.0702	26.1031	26.0534	26.0487	25.7353	26.1623	26.0755	25.7931	25.7641
33.5802	34.4567	34.2212	34.6797	34.4996	33.6673	34.518	33.0385	33.7637	34.4307	32.4302	33.483	34.1547	32.9628	33.7611	33.4556	33.6653	32.9833	33.5822	33.1019	32.1684	33.2573	33.4689	34.0781	31.2806	31.6842	31.5893	31.5506	31.5141	31.5172	31.5849	31.4293	31.3883	31.5767	31.2604	31.3953	30.6055	30.7682	30.4998	30.574	30.4483	30.5133	30.4429	30.4994	30.6081	30.3883	30.6941	30.4642
30.2938	31.5111	30.7515	31.9412	30.915	30.947	31.3307	29.1423	31.2501	30.8518	28.9207	30.437	32.7562	32.2193	32.9808	32.4346	33.0236	32.7624	33.0894	32.2769	31.4808	32.6345	32.2225	33.3009	27.1364	27.6451	27.0965	27.6351	27.1719	27.7364	27.2672	26.7291	27.7697	27.0323	26.954	27.2617	28.6834	28.7155	28.6248	28.7108	28.6227	28.6681	28.5729	28.5405	28.697	28.5639	28.3602	28.6996
24.9053	25.9197	24.9475	26.3478	25.9796	25.592	25.5558	23.6772	29.2985	26.0749	23.5078	25.2425	25.4615	25.5089	25.1749	25.8708	25.7962	25.8483	25.9201	25.3993	24.8173	25.3078	24.6399	25.5432	25.3321	25.705	25.4141	25.7977	25.4517	25.624	25.0618	24.9388	26.6468	25.5989	24.4968	25.6012	24.6322	26.3069	25.108	25.7012	24.9597	25.9217	25.4577	25.4141	25.8287	25.184	24.6248	25.3896
31.7619	31.9519	32.1113	32.1731	32.1271	30.8824	32.479	30.6735	31.0312	32.3516	30.7102	31.4418	33.5812	32.0958	33.8196	32.6767	33.7837	32.4796	33.6017	33.2768	31.2431	33.5197	33.2158	34.0348	29.4034	29.048	29.4644	29.1064	29.4295	28.8336	29.5005	29.2039	28.8224	29.4837	29.5969	29.2557	30.4333	29.7672	30.5853	29.8194	30.5344	29.6618	30.4332	30.4404	29.6263	30.5155	30.2677	30.5798
29.1307	27.2996	28.1998	28.4259	28.2375	26.668	28.1736	28.6066	27.1127	28.2548	28.2331	29.2302	28.6641	26.5313	27.8185	27.0525	27.7114	27.5184	28.5682	28.6684	25.6477	28.0072	28.5741	29.2463	27.6362	25.5632	26.5694	26.177	26.4397	25.8918	26.2959	27.6264	25.8409	26.4471	27.8775	27.5633	26.6067	25.5217	25.9484	25.608	25.9011	25.9797	26.3396	26.8826	25.37	26.1622	26.8379	26.7447
24.0667	24.6217	24.9666	22.78	24.7481	23.0513	25.1102	23.2547	22.581	24.5973	22.8009	24.1124	27.0696	24.6187	26.9075	24.6041	26.918	25.3357	27.0423	26.9354	18	26.6569	27.0238	27.5838	23.6613	22.8808	23.9235	21.1699	23.6636	22.7261	23.7928	22.9706	22.2007	23.5466	23.2115	23.5317	25.1896	24.0348	25.0681	23.7968	25.1788	24.2802	25.1914	25.3795	18	25.2255	25.4627	25.5978
23.5088	18	18	18	18	18	20.8747	18	18	18	18	18	24.9634	23.3664	24.0826	23.8796	23.2691	23.6551	24.3928	24.8397	22.4133	23.9292	23.9487	25.4395	22.8966	18	18	18	18	18	21.8749	18	18	18	18	18	23.8437	23.121	23.4553	23.2743	23.0069	22.9933	23.6141	23.8631	23.314	23.6976	23.5335	23.9953
24.4933	24.7605	23.7561	23.3023	25.1824	24.4077	23.6672	22.653	25.1793	24.8114	23.5798	24.2163	25.4769	25.9443	26.1514	26.4055	25.4393	26.3242	26.2897	23.8305	25.3886	26.0907	25.2691	26.702	23.0678	23.5289	23.669	23.7537	23.776	24.2569	23.9635	24.0138	23.9496	23.833	24.0532	23.6804	23.9173	24.6421	24.3978	24.9537	24.3521	24.4191	24.6739	23.6232	24.4	24.5694	23.8285	24.1796
25.3894	25.1068	23.7661	24.9217	22.8659	25.4805	21.4379	22.2443	25.2351	24.1381	22.0348	22.7303	20.1782	23.3372	23.0259	24.1981	21.0574	23.8392	18	18	18	18	20.7821	18	23.7795	23.927	23.7186	24.3731	24.1024	24.4941	23.8934	24.1777	24.3958	24.345	24.2364	23.4574	22.5766	23.5782	23.3469	24.1758	23.3393	23.6941	18	18	18	18	23.2751	18
32.8068	32.8845	33.0808	33.3481	33.0868	31.8726	33.0547	32.2437	32.3034	33.1465	31.8959	32.717	32.5537	31.7372	32.9743	31.9402	32.9408	32.1623	33.0039	32.3922	30.9026	32.8767	32.3936	33.0977	30.4052	30.3625	30.6553	30.3963	30.5347	29.7119	30.4991	30.5018	30.0601	30.7231	30.3755	30.2967	29.4687	29.5464	30.0688	29.5838	29.9794	29.7068	30.1054	29.6733	29.4628	30.2022	29.6171	29.7014
22.7599	25.5956	24.4814	25.8959	24.8327	25.1959	24.5312	18	25.9093	25.4157	21.0779	22.5885	24.959	25.6101	26.1413	25.6569	26.53	26.2278	27.1082	24.3147	25.5263	25.9604	24.852	25.8602	23.4895	24.3636	24.4385	24.2906	24.0803	24.8734	24.1381	18	25.0843	24.6351	18	23.4158	24.1712	25.4496	24.827	25.4592	25.1164	25.313	25.211	24.5673	25.0848	24.8625	24.0611	24.5803
25.831	27.0601	26.8477	27.8135	26.9389	26.6628	26.4004	25.8209	27.1203	26.5158	25.2092	27.0014	27.4569	26.884	27.3141	27.4797	27.0399	27.7375	27.5866	27.1345	26.3771	27.1787	26.9807	28.0814	25.4641	25.3768	25.8242	25.6082	25.56	25.6011	25.6619	25.6491	25.9726	25.2165	25.401	25.6606	25.3811	25.5734	25.6033	25.8903	25.6743	26.0221	25.6638	25.6402	25.8452	25.9361	25.6921	25.4697
22.9278	25.8788	23.6375	25.5347	21.3223	24.5423	24.4728	21.447	25.4895	24.6842	22.7934	22.9595	26.3186	26.5146	25.6353	26.1887	26.1447	26.4777	24.7424	24.6117	25.5857	25.8206	25.9471	27.0786	23.2846	23.136	22.2501	23.4198	22.5229	23.228	23.4614	23.1955	23.5151	22.7842	23.4152	22.6836	24.7306	25.2497	23.4298	25.1378	24.0039	25.7233	24.3489	24.51	25.4223	24.3115	24.5301	24.4928
26.4177	27.9337	27.1287	27.902	26.756	27.1286	27.0486	24.582	27.3843	27.0752	25.4865	26.5632	26.1318	26.9995	26.6694	26.6486	26.636	27.4712	26.4946	26.4534	26.0603	26.7296	25.9691	26.7893	24.5853	25.3058	25.2935	25.3476	24.7497	25.3168	24.8675	24.0537	25.5043	24.8958	24.4406	24.27	23.8433	25.2373	24.8998	24.9898	24.6349	25.2936	24.5823	24.2962	25.0163	24.8603	23.8222	24.1752
26.43	27.7507	27.2737	27.5959	27.3052	27.1785	27.9144	27.2292	27.6507	28.1276	27.1381	27.0988	26.3685	27.0856	26.9485	26.2907	27.1398	26.866	27.0462	26.5732	26.472	26.8709	26.9273	26.36	25.5163	25.8089	25.5482	25.563	25.8385	25.8775	25.7785	26.0255	25.7455	26.1887	26.044	25.8317	24.9577	25.3289	25.4052	25.0559	25.193	25.0858	25.2444	25.0604	25.4814	25.3148	25.3993	24.6663
25.9662	26.8789	26.3933	26.8848	25.3774	25.5557	26.2295	18	25.661	26.2061	18	25.4922	25.1141	24.6933	24.689	25.3739	24.3613	26.1237	24.6939	25.351	23.9132	24.9108	25.0512	25.3373	24.5391	25.5076	25.1638	25.6729	24.628	24.7745	24.9802	18	25.2165	24.6957	18	25.1577	24.0007	24.1791	24.3972	24.4306	23.606	24.9373	24.8059	24.4828	24.3217	23.6898	24.3768	24.0712
24.4767	25.7684	24.3441	25.3831	24.8003	24.7631	25.461	24.6533	25.3592	25.4342	24.3424	25.1121	25.6969	24.7278	25.7384	25.2424	25.2849	24.864	25.4471	25.0138	22.7582	25.0528	25.2769	26.4633	23.4219	24.0591	24.6157	23.2557	23.8852	24.3468	24.7587	23.8996	24.2669	24.1108	24.1629	23.4008	23.747	23.4292	24.4334	23.9019	24.5058	23.7566	24.014	23.8279	23.9842	24.1993	23.407	23.9212
25.0441	24.9558	24.3044	25.4116	24.6414	24.6197	24.346	24.4846	25.1301	24.9636	24.1484	24.207	23.5648	24.4485	24.45	24.6781	24.9401	24.7328	24.7755	24.4676	24.2638	24.4777	23.957	25.0767	24.7933	24.2364	24.059	24.541	24.1784	24.676	23.9339	24.8071	25.0085	24.4852	24.729	24.613	24.1417	24.389	23.646	24.5522	24.1914	24.3446	24.0272	23.9907	24.8297	23.9905	24.0166	23.8831
27.6021	29.3815	28.5512	29.6015	29.0715	28.354	28.0668	27.0559	28.4029	27.7429	25.4632	27.6356	32.11	31.5573	32.3048	31.6611	32.2904	31.913	32.1583	31.7709	30.6615	32.0871	31.4978	32.6886	25.4306	26.2404	25.5626	26.1066	25.635	26.0348	25.5313	25.2623	26.0034	25.3524	24.0914	25.4968	28.6309	28.7949	28.9685	28.993	28.8625	28.7795	28.8251	28.5168	28.7013	29.0094	28.3641	28.8728
33.2961	30.3744	30.7061	30.2989	30.5526	29.5174	30.5227	32.9686	29.3764	30.7145	32.4591	33.2201	33.1023	29.4275	30.3141	29.3697	30.3499	29.8925	30.4694	32.4981	29.5788	30.4152	32.3704	33.3247	30.8062	27.6752	28.4804	27.2401	28.0906	27.4866	27.9184	31.2161	27.3162	28.3229	30.8594	30.8106	30.0466	27.4532	27.2579	27.299	27.5724	27.3227	27.9422	29.6928	27.8937	28.0113	29.555	29.9086
25.599	27.0528	26.3628	26.6653	26.2861	25.1787	26.0402	25.0292	25.4647	26.2242	25.4263	25.6094	30.8086	29.9978	31.1329	30.1533	31.0034	30.3531	30.8846	30.389	29.1167	30.5546	30.0689	31.2773	23.3807	23.4626	24.9383	23.1898	24.5213	23.2374	24.445	23.2733	22.9593	24.722	23.481	24.1471	27.7286	27.7786	28.2927	27.9104	28.28	27.9589	28.301	27.8196	27.4822	28.1972	27.3651	28.1972
25.1936	22.1232	23.8949	24.0204	24.4446	22.2827	23.948	24.0894	21.7634	24.5866	25.0878	25.6861	23.7884	21.5986	22.2274	21.6953	22.3367	23.4131	23.7074	24.6718	20.9456	18	25.375	25.6231	24.1699	21.8806	23.2311	22.264	23.0536	21.0087	22.7226	23.7221	21.6986	23.0662	24.7117	24.8554	22.8093	21.9027	23.4224	21.9025	22.1372	22.5348	22.6445	23.5988	21.9023	18	23.8696	23.5121
18	22.5192	20.5381	22.4479	22.4401	21.7214	18	18	18	18	20.3233	22.1144	23.8579	24.6505	25.3557	23.9231	25.0792	23.8661	25.4234	22.8778	23.0177	24.6637	23.5813	25.4169	18	22.2773	22.005	22.5507	22.3187	22.2213	18	18	18	18	22.4293	22.2869	22.6603	23.6512	24.2919	22.9732	23.7291	23.7213	23.8285	22.5226	23.2964	23.6983	22.5855	22.8124
24.4259	25.0248	25.3375	24.9729	25.2255	24.4107	25.3772	24.3473	24.51	26.4079	23.9221	24.9193	24.368	23.6309	25.4824	23.2334	25.4449	21.7204	25.9626	24.4495	22.4617	25.1823	24.5959	25.0398	23.7926	23.2679	24.2772	23.3632	23.8793	23.648	23.9021	23.9889	23.6208	24.6701	24.4191	23.8849	23.4962	23.847	23.8609	22.8419	23.6084	21.7295	23.8912	23.9685	22.1462	23.44	23.9627	23.1202
23.7922	24.8485	18	25.6314	24.8746	23.858	21.9775	23.5116	24.6147	23.9668	24.8341	22.3173	24.3894	22.4499	25.2519	24.2396	24.8305	23.4077	18	24.2845	21.6459	23.0621	23.3956	25.0969	24.0372	23.5029	18	23.7932	24.4697	23.6027	23.7292	23.6703	23.5403	22.9709	24.3099	23.605	23.842	23.6037	24.1371	23.1523	23.8175	23.2932	18	24.2989	23.9255	23.3982	23.6618	23.9514
25.0358	24.5296	24.6413	25.1394	25.1999	24.0553	25.3556	24.1358	24.1572	24.1743	24.0998	24.6854	25.1703	24.3083	25.2999	24.715	23.1558	24.7157	24.9976	24.6849	23.0632	25.1078	25.5294	25.8763	24.9091	24.0736	24.2478	24.1945	24.4772	24.2069	24.6847	24.6008	24.1457	24.5259	24.9102	24.5513	24.5142	24.3635	24.3801	24.5181	24.5582	24.5493	24.3771	24.4842	24.1816	24.7343	24.9918	24.8135
28.3711	29.2615	28.8943	29.7072	29.2021	28.4055	29.046	28.1375	28.1473	29.37	26.9897	28.3194	28.7035	27.5447	28.2153	28.6579	29.1704	28.2067	28.8013	28.0009	27.6328	28.9102	28.3855	28.507	26.996	27.164	27.1473	27.3071	26.8687	27.1462	26.7724	27.0963	26.851	27.1588	27.2341	27.125	26.2807	26.6687	26.248	26.5258	26.1541	26.4809	26.5374	26.3676	26.5593	26.0936	26.6	26.2287
27.4607	28.0736	25.9039	28.1809	26.9486	27.5702	26.4321	27.5266	27.3852	26.5429	26.5308	27.9395	28.7947	27.572	27.1086	27.0469	27.3498	27.7698	27.2695	28.6656	27.033	27.2186	28.6586	28.6718	25.3515	25.4145	24.4663	25.0181	24.5599	25.4074	24.2785	25.8288	25.1442	24.4924	25.2879	25.5356	25.8168	25.3558	24.5823	24.9582	24.7299	25.4163	24.5913	26.0093	25.6351	24.7459	25.8196	25.0229
18	23.1686	23.5836	24.5772	22.7526	24.0833	23.092	23.2176	23.9266	22.499	21.4837	22.5088	23.3496	22.2312	22.6436	21.7181	23.9381	23.6777	18	22.9665	23.2833	22.1407	23.6791	23.6049	18	23.1075	23.1688	23.5045	23.095	23.8855	23.3742	23.2572	23.5645	22.876	22.9678	22.8075	23.0967	23.0718	22.4527	22.5434	22.882	22.8793	18	23.0373	23.5136	22.6153	22.9576	22.9251
27.4905	27.9347	26.6927	27.7021	27.308	27.3987	26.8617	26.9566	27.3622	27.2401	26.4502	27.1363	28.3809	27.2859	27.7141	27.3739	26.9974	27.4554	27.1439	28.1868	26.1632	27.2103	28.0823	28.2448	25.5784	25.4649	24.9778	25.2845	25.2409	25.6082	25.024	25.6625	25.4383	25.0444	25.8714	25.5647	25.5174	25.5163	25.0831	25.3094	24.1522	25.2065	24.6387	25.6039	25.6755	24.8852	25.4204	25.4605
22.1979	18	18	18	18	18	18	18	18	18	18	21.7066	23.9121	21.5999	23.6302	18	23.4514	18	18	23.0305	18	23.2075	23.7269	23.6756	22.6379	18	18	18	18	18	18	18	18	18	18	22.2693	23.2168	22.1996	23.4646	18	23.3757	18	18	23.2044	18	23.3072	22.6873	23.176
27.611	25.4806	26.2679	25.59	26.6871	24.9805	26.0384	26.9048	25.117	26.933	26.8689	27.6451	27.0515	24.577	25.8295	24.9759	25.1029	25.2001	25.8677	27.1733	25.2777	24.55	26.8593	27.2668	25.7846	23.7633	24.8397	23.7416	24.6994	24.3416	24.4625	25.5344	24.2945	24.5732	25.6897	25.7495	24.8045	23.7705	24.0947	23.6813	23.7955	24.1208	23.9646	24.9045	24.3992	23.7143	24.7938	24.9076
29.6202	29.987	30.6528	30.4078	30.465	29.2532	30.7612	29.5076	29.3977	30.7744	29.0599	29.4254	29.8992	27.9994	30.0469	28.1918	29.1535	28.4023	29.1568	29.6091	27.7508	29.7976	28.9061	29.5223	28.5283	28.2911	28.6553	28.1443	28.4746	28.2948	28.5349	28.539	28.304	28.6622	28.8174	28.6633	27.5487	27.6932	27.5787	27.3825	27.3295	27.2539	27.5831	27.7496	27.5848	27.5327	27.6834	27.6931
23.641	26.5604	24.5561	25.5585	22.8451	25.1915	18	22.2439	18	18	23.8851	24.4335	24.8569	18	18	18	18	25.4361	25.8213	24.9623	23.4874	18	18	25.0999	24.1591	25.5022	24.8006	25.0385	24.9676	26.0324	18	25.0828	18	18	25.0417	24.5364	24.5999	18	18	18	18	25.3057	25.4896	24.8861	24.6217	18	18	24.5288
29.4254	28.613	29.075	28.6257	29.3785	27.8081	29.694	28.4132	28.2609	29.3229	28.1572	28.8519	29.3939	28.1227	29.1086	28.073	29.2024	28.2882	29.0184	29.6487	27.3619	29.539	29.8826	29.8486	26.9772	26.418	26.9387	26.464	26.924	26.1364	27.086	26.555	26.1725	26.8638	26.8911	26.761	26.8702	26.289	26.7897	26.1686	26.8369	26.4627	26.9093	26.9123	26.3137	26.9755	26.8569	26.9158
31.7888	32.7428	32.3871	32.7503	32.2133	31.523	32.4724	31.4095	31.9645	32.5352	31.2773	32.0614	32.8852	32.4018	33.0792	32.3351	33.0824	32.5666	32.9837	32.5344	31.4691	32.762	32.3594	33.3228	28.8555	29.2264	29.3726	29.1604	28.947	28.8189	29.2091	29.1457	28.9943	29.3197	29.3682	29.1565	29.2412	29.4327	29.5448	29.2666	29.5141	29.3375	29.4796	29.2593	29.2658	29.4734	29.089	29.356
18	24.4348	24.3881	23.427	24.1215	22.5675	23.9377	18	23.6033	24.6623	18	22.0364	23.494	23.4515	23.2182	22.2878	23.4371	18	23.4125	18	18	23.1107	22.6421	18	18	23.6299	23.7898	23.3631	23.4843	23.4248	23.3361	18	23.1648	23.8317	18	22.5268	23.3088	22.9905	23.1671	22.7738	23.3218	18	22.3803	18	18	23.199	22.7489	18
24.6619	18	22.0728	18	18	21.1516	18	24.401	18	18	24.6922	24.4157	24.833	18	21.4982	18	21.1607	22.3802	18	24.7469	21.5613	18	25.2393	24.4079	24.6472	18	22.3619	18	18	21.8457	18	24.9099	18	18	25.3396	24.3076	23.1367	18	21.4903	18	21.2103	22.5101	18	23.3407	22.5931	18	23.9719	23.4689
21.7826	24.457	24.0419	24.4322	23.9876	23.2728	23.9019	21.7402	23.1485	23.4768	18	22.5102	18	22.9167	23.4189	22.9791	23.2168	23.6012	21.7282	18	23.045	23.4925	18	18	22.7262	23.3306	23.3418	23.3026	22.8938	23.0814	23.1593	23.3279	22.9193	23.2856	18	22.7455	18	22.6957	22.3643	22.5911	22.3198	22.5798	22.2328	18	23.29	22.3458	18	18
33.5586	34.6633	34.238	34.6688	34.6697	34.1915	34.5339	33.6239	34.0761	34.8088	33.1728	33.8345	32.4619	32.2491	32.7129	32.411	32.7972	32.6403	32.771	32.2921	31.6401	32.5323	32.5113	32.7291	30.416	31.0034	31.0952	30.7743	31.2497	31.2122	31.0422	31.0093	30.9105	31.4102	30.9209	30.7635	28.8081	29.3003	29.1436	29.2612	29.1548	29.2158	29.0601	28.8998	29.3249	29.1168	29.011	28.7097
25.6472	25.9459	25.2067	26.5774	25.1663	25.5634	25.5322	25.0431	24.9542	25.9729	25.0457	25.1296	24.8931	25.3185	23.8512	25.4088	23.4105	25.7525	25.3553	24.8876	24.8919	24.7794	24.7463	24.4012	24.715	24.6346	24.4114	24.8309	24.5	24.7411	24.5657	24.7128	24.7911	24.9176	24.9891	24.8117	24.0772	24.387	23.6471	24.4798	23.5321	24.6043	23.9863	24.3606	24.6801	24.1926	24.1533	24.0988
26.1898	27.6588	28.2734	27.7062	27.8748	26.8272	28.3677	26.5054	27.0285	28.5075	25.6127	26.2143	26.4643	25.9108	27.3186	25.5811	27.2098	26.3978	27.202	26.6371	25.4487	27.2654	26.463	27.058	24.9424	25.8368	26.2616	25.7677	25.9925	25.6924	25.9467	25.7137	25.8095	26.236	25.4258	25.014	24.9274	24.9829	25.5921	24.0759	25.1831	24.9595	25.2576	25.0393	24.9405	24.8893	24.6052	25.1678
22.3607	23.2007	23.0901	23.0796	18	18	18	23.6187	18	23.154	22.7005	23.6735	23.8299	18	18	18	22.6812	18	23.9374	23.2657	18	22.9754	23.9058	25.3016	23.108	23.3393	23.6844	23.1683	18	18	18	24.2406	18	22.6431	23.8464	23.263	23.386	18	18	18	22.9146	18	23.2005	22.8782	18	23.2785	23.8611	24.3789
27.8228	28.7081	28.2372	29.0752	28.5737	28.5077	28.171	27.0695	28.5131	28.2791	26.6854	27.8016	27.7073	28.4437	27.674	28.414	28.0076	28.6862	28.0775	27.4378	27.5491	27.9548	27.5498	27.9713	25.3318	25.5314	25.4646	25.5555	25.4768	25.9691	25.2055	25.1693	25.7824	25.335	25.3232	25.3211	24.7927	25.5831	25.0488	25.5253	24.817	25.5815	25.0929	24.8835	25.6862	25.1148	24.9195	24.6474
29.5245	29.5725	29.3731	30.3199	30.1475	28.6398	29.5486	28.6442	28.8075	29.5647	27.8051	29.6167	28.4436	27.9951	29.361	28.4014	28.6951	28.5516	29.198	28.6862	27.167	28.6886	28.7791	29.5318	27.665	27.0873	27.4237	27.4348	27.6836	27.0859	27.281	27.1907	27.0984	27.2101	27.2047	27.6499	26.2581	26.4855	26.6811	26.6882	26.4882	26.7318	26.5079	26.5736	26.4573	26.5785	26.6006	26.4549
33.0233	32.7103	33.0113	33.5616	33.5345	31.3132	33.6767	32.3525	31.635	33.7627	32.1701	32.9056	33.0601	31.1461	33.6869	31.9297	33.5432	32.1078	33.5192	32.8094	30.4765	33.4632	32.9504	33.4313	30.6151	29.6963	30.5415	29.9599	30.7398	29.3441	30.725	30.8438	29.4365	30.8609	30.6976	30.6135	29.8743	28.8767	30.2681	29.0497	30.4154	29.1767	30.3921	30.0664	28.8227	30.5353	30.0994	30.0689
18	21.9589	20.4817	22.5264	21.2805	18	18	18	22.7958	18	18	20.5933	24.7201	24.8314	25.4938	24.3981	24.6084	24.7303	25.7355	24.7865	23.8037	25.173	24.0666	25.993	18	21.7838	21.2036	22.0494	22.243	18	18	18	22.2915	18	18	21.3136	23.3133	23.5814	23.4387	23.5807	23.0714	23.1159	23.6458	23.4769	23.2523	23.3799	22.4082	23.6326
22.4026	23.8101	25.1762	24.5315	25.158	23.1524	25.0169	24.0909	23.6882	25.4548	23.9992	21.2549	23.7896	24.054	25.1868	21.8922	25.5886	24.1297	25.9231	22.0142	23.7261	25.1851	22.6299	24.0467	23.668	24.067	24.1269	24.7014	24.1065	24.0955	24.1467	24.1578	24.4488	24.021	24.2755	23.4442	24.0819	24.4926	24.0901	24.1717	24.1497	24.9169	24.4981	23.869	24.9578	24.0079	24.3791	23.6093
27.2954	27.9123	27.3735	28.0019	27.2674	27.0843	27.4776	26.9979	27.2218	27.7595	26.0696	26.9983	26.5498	26.3423	26.8294	26.4963	27.3683	26.2432	26.7017	25.6624	25.6718	26.3961	26.6077	26.4629	25.2696	25.2428	25.4845	25.3012	25.3968	25.1546	25.3787	25.6243	25.2309	25.2716	25.4802	25.4375	24.8431	24.6846	25.0533	24.8225	25.0215	24.5894	24.9552	24.2743	24.7644	24.5857	24.7623	24.3663
28.9722	27.4336	26.6734	26.8545	27.7882	26.5855	27.767	28.6444	26.5407	27.8341	28.1997	28.2043	29.9043	26.345	27.2655	26.6621	26.4176	27.3777	27.1353	28.829	26.4804	26.2861	29.0881	29.0794	27.8952	25.8985	25.6005	25.208	25.8452	25.5245	26.0216	28.3898	25.7377	26.3742	27.8029	27.7174	27.7759	25.5632	25.2708	25.3261	24.9996	25.6167	25.7362	27.3247	26.0801	24.9091	27.6314	27.3011
24.3613	25.8989	24.9147	25.2764	24.0907	24.7909	25.6276	22.5551	25.5851	25.0752	23.3697	24.1312	18	18	23.077	22.7656	18	22.5038	18	22.7212	21.6946	18	22.2372	23.0572	23.4659	24.7232	23.6116	23.5359	23.1789	24.064	23.8924	23.5586	24.0678	23.2684	23.3178	23.7354	18	18	23.099	23.3251	18	22.9655	18	23.0273	23.0394	18	22.4887	22.6897
26.6986	27.6848	27.8137	28.0068	27.7994	26.9179	27.8706	26.0023	27.6663	28.1095	25.0448	26.3057	27.0364	26.8798	27.1731	26.6442	27.1446	26.7705	27.6097	26.5743	25.6229	27.1168	27.0776	27.6043	25.151	25.9051	25.8365	25.5674	25.675	25.7062	25.6439	25.568	25.926	25.9207	25.2766	25.3281	25.1162	25.4144	25.3849	25.2382	25.1348	25.1178	25.2881	25.1358	25.4153	25.2713	25.2458	25.1088
25.397	26.4308	25.6612	26.9747	25.3996	26.0358	25.6984	24.6298	26.5228	25.9891	23.3953	25.5058	26.6016	26.0732	26.5826	26.4577	26.9351	26.3272	26.7052	26.0978	25.7673	26.4545	26.3488	26.7057	24.1909	24.2763	24.0309	24.25	23.942	24.4847	23.9526	24.23	24.5994	24.128	23.83	24.3258	24.1708	24.5849	24.3257	24.3533	24.5387	24.3133	24.4145	24.4955	24.6751	24.5025	24.4251	24.2092
24.4773	26.7248	25.3762	26.3463	24.3413	25.7496	24.9884	18	25.8982	25.1399	22.2241	23.7183	25.3872	26.2723	25.5547	26.4156	26.542	26.2626	25.8414	25.0468	25.7186	25.3431	25.7571	26.3645	23.2656	24.1996	24.1179	24.2755	23.3153	24.7031	23.7645	18	24.2204	23.1612	23.4699	22.6473	24.5378	25.4319	23.9065	25.0127	24.4527	24.773	24.3862	24.0545	25.0326	24.1072	24.0515	24.0018
24.5764	25.5098	24.9604	25.6604	23.6731	25.0271	24.312	18	25.5848	25.0281	23.7521	24.0407	27.7174	26.4683	27.7818	27.077	27.312	26.7944	27.1661	27.3249	25.9648	27.3601	26.83	28.0517	23.4144	23.4472	23.0118	23.0276	22.9181	23.8773	22.9088	18	23.8784	23.1124	23.0644	22.3828	24.7309	24.47	24.8605	24.9568	24.7242	24.5177	24.4906	24.8568	24.5968	24.7681	24.6539	24.793
28.3558	28.971	28.0262	29.7058	28.5817	28.3689	28.6623	27.4827	28.2282	28.4069	27.3158	28.1525	30.188	29.5635	30.3211	29.4704	30.2769	29.6542	30.29	30.0474	28.8631	29.8039	30.0111	30.895	26.2559	26.4732	26.1787	26.6644	26.3221	26.1896	26.119	26.2755	26.2676	26.1584	26.2776	26.0495	27.3183	27.4473	27.4255	27.2687	27.4389	27.1529	27.303	27.4075	27.3992	27.4785	27.1905	27.4946
26.8069	28.1176	27.0415	27.5787	27.1061	27.7385	27.8078	27.1503	27.7388	27.9558	26.6807	26.7788	27.1568	27.0133	27.7927	26.7115	27.6744	27.2611	27.9315	26.7672	26.141	27.2217	27.2705	27.1767	25.6607	25.978	25.6915	25.4757	25.6325	25.6976	25.7002	26.1822	25.4936	25.8275	25.6808	25.7533	25.3147	25.4096	25.6654	25.314	25.393	25.2858	25.5326	25.2595	25.581	25.3944	25.5303	25.0705
26.7166	26.6799	25.9986	27.8258	25.9613	26.2085	26.4794	25.7437	26.2014	25.894	25.0011	26.3785	29.158	28.0589	29.2487	28.227	28.8392	29.2494	29.095	28.7808	28.0592	28.8295	28.3736	29.8101	25.1141	25.1817	24.8035	25.2823	24.8678	25.2633	24.8454	25.1321	25.2138	24.4978	24.7849	24.9188	26.7528	26.5343	26.6614	26.8488	26.5905	26.733	26.5237	26.4942	26.7429	26.577	26.3269	26.8479
23.3604	18	22.6533	23.0478	23.9969	22.068	23.2819	22.6299	18	23.1667	22.6197	22.2768	18	18	23.4616	18	23.0527	23.6076	18	18	23.4198	18	18	18	23.5909	18	23.0135	22.7938	23.758	22.7427	23.3749	23.4515	18	23.2119	23.9382	22.7583	18	18	23.4142	18	22.9927	23.9529	18	18	24.6877	18	18	18
27.6438	28.0241	27.4557	27.8873	27.4247	27.8259	27.3956	27.4236	27.4795	27.7745	26.4309	27.6495	27.8176	27.3314	27.5322	26.9421	27.4954	27.2669	27.8748	27.6992	26.8312	27.4914	28.3138	27.8694	25.3028	25.2791	25.0208	25.1764	24.9444	25.4926	24.8616	25.5553	25.3017	25.2098	25.3081	25.4183	25.0306	25.3716	25.0986	24.8842	24.8928	25.0343	25.0858	25.0283	25.307	24.8009	25.4105	24.7616
21.3996	23.7357	23.8712	23.9183	23.8039	21.3007	24.1978	18	22.9699	22.7497	18	18	23.0262	23.6827	23.8804	22.2026	24.9963	22.7218	25.2634	18	22.7087	24.2492	23.0708	25.4297	22.2873	23.7673	23.5721	23.0935	23.2825	22.4553	23.5249	18	22.9387	23.1203	18	18	23.3538	23.7461	23.7971	23.2397	24.0296	23.4705	24.1774	18	23.1511	23.8609	23.3344	24.0321
29.4128	30.007	29.6763	30.0784	29.7497	28.946	29.6844	28.9215	29.2014	29.6386	28.5979	29.3661	28.357	28.5646	29.0419	28.7975	29.0507	28.6535	29.0572	28.4303	27.8108	28.7674	28.6056	29.1846	26.8451	26.9672	26.9707	26.9301	26.9102	26.6034	26.7197	26.9309	26.6108	26.824	27.0588	26.9203	25.6475	26.1786	25.9934	26.1502	25.9716	25.9768	25.9662	25.7515	26.096	26.0092	25.894	25.8929
26.4968	26.8901	26.5832	27.7018	26.6196	26.9659	26.6473	24.5029	26.6371	27.1724	25.6978	25.8961	25.2346	26.4786	26.8232	26.2555	26.6403	26.5478	26.765	26.3934	25.3283	26.3883	26.4759	26.7786	24.5753	24.9916	24.7352	24.9505	24.7491	25.3858	24.5883	23.7804	25.172	24.9512	24.9227	24.8275	24.3325	25.0293	24.7584	24.7328	24.514	24.8592	24.4342	24.4211	24.9867	24.6163	24.5097	24.4255
22.2725	18	22.6288	23.0799	18	18	18	18	18	18	18	21.8394	25.9714	25.6803	26.4823	25.782	25.668	25.4518	26.2169	25.1941	24.7614	25.3656	25.2679	26.3087	22.8299	18	22.7095	22.5301	18	18	18	18	18	18	18	22.7148	25.1509	24.8128	25.1589	24.9775	24.8035	24.4796	24.6114	24.7894	24.5447	24.52	24.5958	25.0923
27.0446	25.6978	26.2247	25.4628	26.4746	24.4492	26.5337	26.631	24.9419	25.9687	25.9471	26.5932	27.3771	25.6737	26.7969	25.4861	26.7756	25.844	26.8709	27.5949	24.6121	27.0722	27.5992	28.0871	25.9687	24.1555	25.0842	24.5301	24.8912	24.2927	25.0066	25.8355	23.8532	24.8089	25.8173	25.655	25.9032	24.623	24.8574	24.6377	25.4103	24.9065	25.29	26.0277	24.7267	25.4564	26.0492	26.1029
24.4618	23.1362	23.4701	21.485	22.5574	24.1787	23.8692	23.5195	25.0922	24.0767	21.2766	21.9202	28.23	27.4006	28.9739	28.7029	28.857	28.3784	28.9754	27.3942	27.6159	28.2613	27.6264	29.2122	21.0245	20.7608	21.993	19.7453	20.6926	23.784	21.4145	20.8388	22.7783	21.9962	21.2522	21.0865	26.1221	26.1133	26.9851	26.0036	26.929	26.3379	26.0909	25.9009	26.1101	26.3219	26.2224	26.8081
27.032	23.8171	23.6312	18	23.2272	22.5932	21.4973	27.779	22.5677	18	27.1788	27.4543	27.3827	22.9645	18	22.0611	22.7063	22.9837	22.8677	27.106	23.35	23.102	27.2749	26.6399	26.001	21.7789	22.1289	18	21.6614	20.9911	20.1459	27.7106	20.8189	18	27.2032	26.5184	25.941	21.2074	18	20.3182	20.3776	20.9843	20.4952	26.0576	22.4487	20.9528	25.6853	24.6747
18	22.2241	18	22.682	22.2385	21.8227	18	21.893	21.3565	22.6113	22.0797	18	23.6869	22.2952	25.0748	24.1199	24.6521	22.3841	24.6437	24.6363	23.4803	24.9151	22.8102	25.0712	18	22.9209	18	23.0321	23.009	23.0631	18	23.0393	22.7459	23.1762	22.7057	18	23.5564	23.2354	23.3985	23.2388	23.4968	23.1447	23.4922	23.3484	23.6239	23.7339	23.2527	23.4459
25.0542	25.914	25.0429	26.9751	25.3185	25.3521	25.7046	23.6001	25.1039	25.2796	24.3152	24.6593	26.0775	25.3714	26.615	25.9115	27.0046	27.1016	27.3186	25.492	25.2772	26.6737	24.8741	26.4075	24.1808	24.7808	24.3579	24.8816	24.0302	24.9166	24.2062	24.7838	24.8706	24.2329	24.3545	24.7051	24.3817	25.4548	24.389	25.3586	25.0323	25.7384	25.1949	25.1181	25.573	24.883	24.6115	24.9193
28.2155	26.5928	27.6034	26.9404	27.4981	25.2685	27.7568	27.2521	26.052	27.5568	27.1756	28.0128	27.9351	25.8723	26.962	25.9724	27.2976	26.2613	27.71	27.9251	25.5831	27.3447	27.6992	28.2712	27.1093	25.3427	26.673	25.3007	26.1518	24.9066	26.2255	26.9179	25.1076	26.0423	27.06	26.9289	26.4196	25.4092	25.3542	24.9056	25.517	25.4632	25.8588	26.286	25.3921	25.7017	26.4722	26.2322
27.7336	28.3936	27.6126	27.7676	27.8355	27.2404	27.9095	27.3158	27.5954	27.4305	27.1968	27.8046	27.8545	27.1576	27.028	25.6618	26.3826	26.8158	26.2228	27.4793	25.9709	27.1041	27.5368	27.1811	26.4861	26.4182	25.9423	26.1094	25.8697	26.124	25.9615	26.6346	25.6129	25.8815	26.6283	26.2188	25.6936	25.8675	25.4674	25.6035	24.8392	25.642	25.3923	25.9618	25.3198	25.4649	25.7785	25.4201
18	18	18	18	18	18	18	20.8484	18	18	18	18	26.4435	18	25.5254	22.4314	25.5386	22.7293	24.4739	25.6521	21.2407	25.1261	25.7677	26.3019	18	18	18	18	18	18	18	23.4854	18	18	18	18	25.0031	18	23.583	18	23.6447	18	23.5821	23.8617	18	23.8842	24.6323	23.9982
31.0517	31.8296	31.6845	32.1629	31.7121	31.0264	32.0593	30.2936	31.1408	31.7702	29.8795	31.032	30.8085	30.5884	31.148	30.9195	31.2843	30.8508	31.3725	30.6278	29.9638	30.7779	30.7957	31.5807	28.2814	28.4253	28.5911	28.4527	28.4922	28.1527	28.5897	28.0399	28.2665	28.4741	28.4428	28.3604	27.4441	27.7863	27.6149	27.7708	27.7019	27.6577	27.674	27.4812	27.7255	27.6294	27.5956	27.5704
25.5301	26.4921	25.0549	26.3163	25.5237	26.1721	25.0587	25.1583	25.597	25.8998	24.1375	25.4807	25.9762	25.7606	25.5628	25.5246	25.812	25.8533	26.1922	24.9456	25.5771	25.7435	25.9212	25.7579	24.4636	24.7821	24.0464	24.3035	24.2463	24.7112	23.8748	24.6255	24.6885	24.6136	24.549	24.6854	24.0987	24.5522	24.2751	24.1365	24.2526	24.3359	24.3298	24.0493	24.7564	24.405	24.255	23.654
29.4702	30.3013	29.9131	30.1955	29.991	28.8357	30.4117	28.9588	29.221	30.2691	28.8796	29.5336	28.4761	28.3489	28.9585	27.53	29.0224	28.0826	29.0023	28.3509	27.1948	28.4893	28.5496	28.7662	27.7385	27.7175	27.8538	27.5175	27.698	27.3238	27.8786	27.7611	27.4451	27.6993	27.8187	27.7581	26.2024	26.6053	26.512	26.0393	26.4937	26.1853	26.3853	26.3436	26.397	26.4193	26.361	26.2654
24.8805	26.8919	24.8889	26.5744	25.6954	25.682	25.6243	25.7506	26.6453	25.7533	23.8683	24.888	27.2814	25.6316	25.4686	25.2905	25.2942	25.7344	25.7534	25.8435	24.9549	24.5621	25.3439	26.0873	24.3391	25.0005	24.1669	25.0511	24.6997	24.8916	24.2947	24.896	25.2364	24.4142	24.8857	24.4072	24.8404	25.0749	24.3431	24.5797	24.3592	24.6854	24.3158	24.8139	25.1126	23.8508	24.5405	24.2975
26.3865	18	26.3272	24.4981	18	21.5113	18	26.7442	18	26.7585	25.2077	26.0724	28.0785	25.8239	29.8329	26.4468	23.4904	27.2542	22.7678	28.4209	27.0872	29.2372	26.8501	28.4025	27.2867	18	27.5574	25.6288	18	27.109	18	27.9059	18	27.3451	27.0995	27.118	27.5313	27.3312	27.9402	27.3707	28.2716	27.4931	27.5198	28.0445	28.1008	27.7351	27.3031	28.2096
25.8468	26.2706	25.7904	26.7533	25.8935	25.8903	26.3661	24.9357	26.0654	26.1487	24.6582	25.6598	25.1065	25.6057	25.539	25.955	25.6718	25.9819	26.3009	25.9066	25.3125	24.8562	25.8657	25.7149	24.7717	24.9227	24.9679	25.2429	24.7032	25.3568	25.0128	24.8078	25.3143	25.5163	24.9288	25.3368	24.3637	25.3527	24.8482	25.1472	25.0091	24.9107	24.7374	24.9291	25.3158	24.5271	25.272	24.4445
23.8271	23.9173	23.6683	24.6602	23.8254	22.3526	24.2393	22.2436	22.7721	22.7786	23.5278	22.8377	24.3827	21.9225	23.6275	22.0696	18	23.973	24.0998	18	22.8778	23.8574	18	24.0762	23.4889	23.1082	23.1715	23.2507	23.2437	23.0806	23.8282	23.1446	23.3318	23.4447	23.4171	23.3038	23.3386	22.5249	23.4511	22.5693	18	23.4218	23.3152	18	23.29	22.8709	18	22.7941
31.557	32.4157	31.6272	32.447	32.335	31.9076	32.0934	31.4071	31.6667	32.3583	30.7533	31.775	31.8656	31.0902	31.9489	31.357	32.0731	31.4232	32.0347	31.4087	30.7438	31.8478	31.7039	31.5375	28.5208	28.9046	28.5795	28.6296	28.7933	28.9801	28.4541	29.1359	28.6668	28.7932	29.0033	28.8898	28.2655	28.2342	28.1518	28.1849	28.2229	28.1457	28.3658	28.1081	28.4639	28.2388	28.4353	27.7524
27.3165	28.7363	27.9404	28.421	27.9949	26.937	28.2514	26.6933	27.9352	28.6827	26.5919	27.9579	28.1697	26.3683	27.5357	26.4971	27.4281	28.5428	27.566	27.2346	25.5313	27.1351	27.8146	28.4029	25.8364	26.1903	26.1519	25.8436	26.1731	25.7463	26.2458	25.7969	25.9752	26.4764	26.3359	25.9273	25.6788	25.0559	25.555	24.6851	25.677	25.538	25.5576	25.8479	25.6829	25.5398	25.7808	25.623
27.7212	28.8962	27.0746	28.9238	27.6621	28.4144	27.095	27.8549	28.1351	28.0913	27.4789	28.292	28.0529	27.8945	27.1307	27.559	27.0253	27.9617	26.949	27.6866	27.1932	26.9416	27.9942	27.9797	25.9221	26.391	25.3683	26.0661	25.428	26.5558	25.2115	26.4112	26.1845	25.6784	26.5407	26.2163	25.65	25.9982	24.8723	25.5966	25.1151	25.7994	24.9977	25.705	25.8529	25.0806	25.9722	25.089
24.4338	23.2723	22.2235	23.6642	24.1232	18	22.0654	23.0285	22.6567	24.2671	23.7864	21.2796	26.0764	23.7174	24.8466	24.0288	24.7044	23.99	22.8634	25.566	23.1942	25.0759	25.2294	26.1034	23.8181	23.6677	23.9959	23.7459	23.0599	18	23.7159	23.3382	23.6187	23.9163	24.4709	23.2985	24.6642	23.9817	23.7273	24.1655	24.3877	23.9838	23.3899	24.6657	24.0926	24.441	24.1426	24.6868
25.1195	26.2061	24.0901	25.7782	25.4164	25.545	24.2157	24.4838	25.4291	24.9882	22.5359	25.582	25.3083	25.5545	25.2966	25.1364	25.2965	25.7936	25.2899	24.4368	24.9066	25.3202	24.611	26.6818	24.0413	24.5441	23.2905	24.3298	23.7589	24.7339	23.0887	24.2047	24.3428	23.2842	23.5057	23.9402	23.7767	24.9201	23.9825	24.3086	23.9438	24.829	23.4854	23.4768	24.6302	23.7388	23.804	24.3683
23.9101	25.4387	24.5913	25.252	24.8615	25.1303	24.7107	23.6014	25.3277	24.9936	23.6693	23.7163	25.7109	25.8228	25.6494	25.5456	25.8234	25.7869	25.7289	24.9943	24.8021	25.3234	23.666	25.8658	24.2327	24.23	24.4544	24.3228	23.931	24.7154	24.2108	23.6046	25.0062	24.0257	24.2629	24.1094	24.5483	25.5504	24.5167	24.9732	24.217	25.0952	24.5372	24.0735	25.0337	24.4102	23.7931	24.5109
23.0926	25.8767	24.4659	26.1603	23.5981	25.1063	24.7028	20.6908	24.8548	24.7604	18	23.5189	25.2275	25.8305	24.5706	25.2641	25.3047	25.9106	24.97	24.9305	24.9743	25.5439	24.5063	25.2918	22.5914	23.9271	23.3389	24.214	23.0621	23.947	23.0909	22.0797	24.0257	22.662	18	23.3541	23.5321	24.5653	23.7296	24.2528	23.8081	24.3366	23.9299	23.6187	24.4131	24.1385	23.2479	23.7563
22.5031	24.1715	24.6176	25.8224	24.8241	25.027	25.0818	22.3541	24.6828	25.2167	22.1011	23.5536	24.6589	18	18	21.5364	23.9862	23.7383	23.2027	22.7556	22.3396	22.2931	23.6536	24.7976	23.0707	23.9135	23.9459	24.1223	23.3423	24.1332	23.7762	23.4506	23.8634	23.9207	23.5173	23.2397	23.1174	18	18	22.7887	23.6382	22.9967	22.2392	22.6204	23.1461	22.6757	23.1176	22.9483
29.54	29.9457	29.5499	30.1603	29.9531	29.0859	29.975	29.2266	29.053	30.2807	29.0172	29.7684	30.3047	28.9494	30.0624	29.0707	30.0049	29.5741	29.9627	29.9067	28.3613	29.9372	29.996	30.5228	26.4379	26.4485	26.6196	26.4194	26.547	26.3709	26.4295	26.9765	26.188	26.9599	27.0318	26.7427	26.6064	26.0741	26.5459	26.0122	26.6588	26.0379	26.351	26.5898	26.21	26.6316	26.524	26.4365
21.1338	18	18	18	18	18	18	18	21.8977	22.0976	18	18	23.1869	23.3124	24.079	23.3594	24.1408	22.6161	24.1054	23.0792	22.1869	24.4417	23.547	24.3596	22.6495	18	18	18	18	18	18	18	18	23.0141	18	18	18	23.3955	23.2182	18	23.1254	18	22.3847	18	18	23.0716	23.1182	23.2621
25.0542	23.6682	24.279	23.953	24.3943	23.2534	24.4401	23.3235	24.1757	24.9159	21.5721	24.1309	25.0309	24.0969	24.5235	23.3703	24.2765	23.8477	24.6383	25.2942	22.5569	24.1558	25.2136	24.1853	23.696	23.2346	23.6593	23.1986	23.755	22.869	23.7617	23.9223	23.4843	23.98	24.0284	23.6111	23.5926	23.7332	23.8178	23.7919	23.3903	23.3213	23.3994	23.5624	23.7388	23.5566	23.6729	22.0194
27.0536	27.5422	26.9028	27.977	26.9404	26.965	26.8697	25.1686	27.2186	26.6702	24.9669	25.6866	29.7429	29.4093	29.8621	29.8201	30.0673	29.8234	30.0017	29.1033	28.8017	29.8056	29.2476	30.2336	24.4209	24.7212	24.4342	24.747	24.2151	24.775	24.4127	23.668	25.0476	24.1399	23.5799	23.5769	26.0541	26.2723	26.2753	26.5584	26.3369	26.535	26.223	25.8768	26.3053	26.3742	25.6136	26.3241
23.7444	26.1065	23.8239	25.4194	24.261	24.5221	23.3369	24.4437	25.079	24.138	23.9675	23.687	22.2559	21.1427	20.9827	18	22.8852	18	18	20.8837	18	22.7517	21.2062	18	22.8107	24.425	22.397	22.3081	22.2375	22.9495	21.8959	23.0744	23.747	22.6077	23.4462	22.42	20.9488	20.8365	20.0591	18	21.445	18	18	20.3229	18	21.4791	22.5727	18
30.3328	31.3962	29.9946	31.7611	30.2009	30.7316	30.037	29.6339	31.4678	30.0052	29.436	30.2887	28.3086	28.9093	28.0362	29.0177	28.255	29.4765	28.2921	27.9244	28.2704	27.6164	27.8229	28.6263	27.3147	27.7432	26.9627	27.7468	26.83	27.7933	26.7502	27.1922	28.3189	26.8017	27.6054	27.324	25.1747	26.1215	25.0436	26.0785	24.9604	26.179	24.9588	25.1741	26.1774	24.7357	24.9928	25.2591
29.344	29.4948	28.6185	29.8798	29.2516	29.4048	29.4986	28.6535	29.0391	29.3327	28.5213	29.4998	31.7832	30.6488	31.4552	30.5461	31.6105	30.5586	31.4652	31.2627	29.5632	31.1788	31.255	32.163	26.6472	26.3184	26.2274	26.1794	26.151	26.4331	26.3792	26.7806	26.4465	26.2858	26.8612	26.8291	27.9081	27.3601	27.8168	27.2652	27.6689	27.229	27.6644	28.0019	27.4002	27.7012	27.7297	27.9199
26.3457	25.7875	26.1268	25.8907	26.2895	25.0611	26.2632	25.9417	25.0626	26.4917	25.83	26.1529	25.8708	23.5534	25.4027	24.1157	25.462	24.351	25.0105	25.7024	23.3964	25.1723	25.9086	25.9958	24.2794	23.6952	23.9338	23.6183	24.0889	23.7641	24.0552	24.4176	23.8094	24.3152	24.3326	24.254	23.5335	22.8311	23.6814	23.0984	23.4668	23.3919	23.3987	23.5256	23.199	23.2253	23.5105	23.4984
31.3065	32.1585	31.7476	32.3956	31.9211	31.1106	31.865	30.5231	31.4044	31.9596	30.5065	31.2502	31.1991	30.8176	31.5338	31.0307	31.5251	31.0741	31.3722	30.6519	30.0711	31.2526	31.124	31.8288	29.5373	29.8382	29.802	29.7945	29.7121	29.5149	29.6805	29.543	29.5381	29.6303	29.7422	29.5057	28.7567	29.1705	29.016	29.1424	28.9716	29.082	29.0996	28.6862	29.0969	29.097	28.7854	28.9442
25.7239	26.5744	24.0596	25.6024	25.1004	26.6294	23.9056	26.0327	25.8418	25.1562	25.3499	25.1431	18	18	18	22.5412	18	18	18	18	18	18	18	18	24.474	25.0401	23.5623	24.3948	24.2562	25.4471	23.3539	25.0827	24.9044	24.5484	25.2647	24.8195	18	18	18	22.2791	18	18	18	18	18	18	18	18
34.7362	33.4989	34.1986	33.9931	34.3307	31.9641	34.2853	34.3851	32.3168	34.1566	33.8216	34.6132	34.3122	31.862	33.8795	32.0742	33.8814	32.3074	34.006	34.2883	31.2061	33.9525	34.128	34.7399	32.8964	31.2651	32.349	31.4456	32.277	30.4266	32.1606	32.9191	30.5992	32.0206	32.6538	32.8443	31.9657	30.1683	31.6294	30.1732	31.4971	30.3324	31.7328	32.0881	30.2319	31.8525	32.0662	32.1187
24.6333	24.9471	24.0397	24.5906	24.3675	24.4285	24.4269	25.1125	24.2804	24.0462	24.324	25.2998	24.686	24.1395	25.1898	24.2827	25.2048	24.1793	25.4948	24.8708	23.3918	24.9074	24.4311	25.918	24.147	23.4319	23.669	23.0318	23.682	23.3479	23.5638	24.2701	23.4947	23.6937	23.9795	23.9066	23.5606	23.6609	23.6576	23.4302	23.7415	23.4147	23.8076	23.6479	23.4233	23.991	23.2458	23.726
28.776	30.5219	28.1904	31.0113	28.7506	29.8769	28.5962	27.0899	29.9051	28.6818	26.9976	28.8952	31.1042	30.8698	30.5296	31.1386	30.4193	31.1427	30.7328	30.1839	30.1403	30.1234	30.0887	31.421	25.8597	26.9526	25.4734	27.002	25.6597	26.9292	25.5126	25.037	26.7796	25.4201	25.2712	25.9475	27.2256	27.6748	26.6994	27.7224	26.657	27.6469	26.8511	26.7988	27.5788	26.5403	26.769	27.2617
22.5966	24.4731	23.9336	25.8961	26.1796	24.2318	25.3989	24.9005	25.5731	18	24.0932	25.5649	26.705	25.959	26.7116	25.6984	26.1392	26.4204	26.8688	26.5401	24.9063	25.3357	27.2406	26.7928	23.5394	24.3032	24.9449	24.3537	25.2378	24.9058	25.0571	25.3167	24.5057	18	24.7437	25.0646	24.6595	25.2412	26.0845	25.1875	25.2838	25.7136	25.4198	25.9199	25.2228	25.5943	25.8172	25.4394
23.6362	24.676	18	24.8519	24.0075	23.8273	18	23.6686	23.6254	23.2797	23.6076	22.1063	24.7422	22.8296	23.9163	23.1024	18	24.0922	24.3368	24.3711	22.5405	23.5092	24.6254	23.9152	24.0135	24.2821	18	24.0039	23.7084	24.0807	18	23.9809	23.6337	23.46	24.3721	24.0427	24.2335	23.3322	23.7561	23.0435	18	23.5778	24.1351	23.8859	23.6957	23.5881	23.9481	23.3185
28.778	27.4547	23.6459	27.7984	26.6695	26.6525	26.717	28.2521	26.9857	24.8969	24.9755	28.5567	28.6197	25.321	26.9085	26.2668	26.1113	26.376	27.4194	26.3622	24.2637	27.7718	26.1217	26.7752	27.4059	27.0241	25.8435	26.4818	25.0937	26.4362	26.6169	27.5257	26.6139	26.2712	27.0061	27.645	27.1973	27.1424	27.3484	26.408	26.9114	26.7868	27.181	27.0394	27.0293	27.0704	26.8979	27.0206
23.2525	22.4761	23.7838	22.9929	23.4677	22.0896	24.209	22.4725	23.2373	23.3237	18	23.0663	26.6691	23.8142	26.2118	23.1325	26.0587	24.1396	26.6102	26.4041	22.8616	26.1608	26.0705	27.3265	22.4129	21.4365	23.3902	21.6775	22.425	21.884	23.5881	22.2339	22.5326	22.2687	18	22.3057	25.4915	23.6815	24.5867	22.394	25.4574	23.5221	25.2976	25.8494	22.8043	25.4165	24.3104	26.1051
23.4807	21.9754	21.2554	23.0881	23.0891	18	21.7584	22.8057	18	22.704	18	23.6699	24.362	21.6773	23.6515	22.0947	23.5942	23.1147	24.0165	24.2013	20.7922	23.9341	24.0408	24.1021	23.1551	22.7762	22.4661	22.1584	22.5604	18	21.8479	23.6346	18	22.7223	18	23.3291	23.4775	23.036	22.8454	22.4562	22.7882	22.6203	23.2157	23.4917	22.6399	23.3898	23.4796	22.9015
21.5629	23.1987	22.1863	22.5108	21.8311	22.784	21.8006	18	21.8082	22.3189	23.0197	18	21.7172	21.9151	18	21.9919	18	21.9796	18	18	21.4153	25.2902	21.8623	24.6927	22.4304	22.8267	23.1009	22.7799	22.4975	22.5839	22.4998	18	22.8795	22.9469	22.7931	18	22.0301	23.0102	18	22.9922	18	22.8274	18	18	23.146	23.3224	22.2421	22.1191
29.4996	29.7973	29.7237	30.0675	29.8887	28.991	29.7095	28.9549	29.266	30.1618	28.6842	29.6008	30.8756	29.6076	30.657	29.843	30.7022	30.0845	30.7926	30.4914	29.2058	30.4089	30.4961	31.3799	26.3231	26.1957	26.5654	26.1567	26.1577	26.1865	26.1432	26.5294	26.1303	26.4444	26.6169	26.4671	26.866	26.6542	26.5948	26.7087	26.6828	26.5032	26.6964	26.7813	26.7574	26.671	26.7041	27.0108
31.1866	31.1985	31.6179	31.6326	31.6734	30.3196	31.8195	30.6419	30.6393	31.7537	30.1011	30.9799	30.8678	29.835	31.3418	30.1076	31.2185	30.3782	31.4352	31.0335	29.0971	30.9257	30.9124	31.2929	28.4518	28.2959	28.9769	28.2742	28.7253	28.0665	28.8035	28.7687	28.1851	28.7283	28.905	28.6226	27.7957	27.6607	28.12	27.7254	28.0416	27.5898	28.1464	28.0632	27.6943	27.9679	27.9523	27.8085
22.4561	22.3655	24.1172	24.9193	18	23.0369	24.3149	18	23.4761	23.9457	18	22.1588	21.8731	22.3042	18	22.1482	18	23.019	18	21.2793	18	18	21.3397	22.5447	22.4351	22.6518	23.2264	23.2815	18	23.3389	23.3243	18	23.0159	23.022	18	23.1743	22.2244	23.1441	18	22.2315	18	23.0003	18	22.0029	18	18	22.0044	22.5947
28.4606	29.3893	28.4824	29.5199	28.7386	28.6757	28.7292	28.2004	28.899	28.7405	27.7341	28.6527	30.4241	29.7694	30.7118	29.9136	30.5596	29.9556	30.4351	30.0518	29.1468	30.2336	30.0351	30.938	25.585	25.6859	25.444	25.7338	25.3869	25.7851	25.3399	25.8463	25.7353	25.4203	26.021	25.635	26.4593	26.5047	26.652	26.4324	26.5651	26.4182	26.402	26.4471	26.607	26.5067	26.3343	26.6126
24.6641	24.6946	24.0692	24.4259	23.7211	24.323	24.5011	23.7357	23.462	24.7441	23.1969	24.0211	25.8061	24.8582	24.2723	24.6772	24.9119	24.9186	24.7948	24.0449	24.0877	24.275	25.4194	24.4057	23.2435	23.5086	23.6991	23.7126	23.5048	23.6683	23.75	23.711	23.5916	23.9701	23.9631	23.488	23.4934	23.9876	23.8688	23.6819	23.8281	24.0037	23.8194	23.8948	24.2302	23.8492	23.8435	23.5022
18	22.8251	23.635	18	23.5017	22.8816	18	23.8073	23.3035	23.9088	23.6098	23.107	18	18	23.2802	22.9093	23.4096	23.3676	22.3266	18	21.4116	18	18	18	18	18	22.8182	18	22.2959	23.1704	18	23.9634	23.1156	22.7014	23.9257	23.3016	18	18	22.0894	23.0589	22.087	22.5398	22.2883	18	22.6198	18	18	18
27.2792	26.9351	26.1968	26.8364	25.4007	25.7855	25.4237	27.2162	26.3444	26.7347	27.2789	27.0099	27.562	28.3235	28.3214	28.3297	28.6296	28.3229	29.3988	28.6188	26.7669	28.946	28.1691	29.1349	26.8901	26.3063	26.1951	26.1904	27.3302	25.9522	27.1756	27.3139	26.3063	26.2696	27.2714	26.7642	26.841	27.4068	27.0203	27.4559	27.89	27.3117	27.9677	27.4831	27.4003	27.5622	27.3263	27.6114
27.2557	24.1	26.8839	25.0794	26.4612	22.2883	27.0232	27.0029	24.1137	26.8136	26.7685	27.539	27.4602	23.5234	26.2547	24.3675	26.2222	24.6104	26.7343	27.0392	22.2418	26.217	26.834	27.7718	26.1733	22.5922	25.7063	23.3211	25.1413	21.6325	25.4532	26.8018	23.123	25.4205	26.9322	26.092	25.4645	22.7632	24.3576	24.4171	24.3162	23.3724	24.4392	25.1863	22.0442	24.5512	25.0859	25.1476
27.9939	28.212	28.7897	28.5454	28.9339	27.1857	29.2405	27.9711	27.1454	29.2371	27.7981	28.5471	28.2373	26.9302	28.1738	26.5673	28.5781	27.2137	28.9984	28.0421	25.8793	28.5308	28.5737	28.7567	26.5953	26.1245	26.6777	26.1904	26.6143	25.6376	26.7466	27.098	25.761	26.6687	27.355	26.6831	26.1026	25.4871	26.0161	25.3335	26.0553	25.6508	26.2403	26.1594	25.2397	26.1378	26.2343	26.2328
27.054	27.03	26.9415	27.1911	27.2877	25.7611	27.4247	26.7981	26.0038	27.7638	26.8043	27.2709	26.4323	24.0377	26.6947	24.2713	26.5999	24.8414	26.5311	26.6717	23.1824	26.2815	26.8283	26.7385	25.5924	24.539	24.7287	24.6747	25.2711	24.2657	25.3568	25.6236	24.3506	25.5882	26.2001	25.6167	23.762	22.6217	24.2505	22.778	24.1965	23.5409	24.4796	24.5446	22.29	24.1979	24.5359	23.8869
26.9546	27.1388	27.0759	27.8545	27.419	27.5651	27.8984	25.8342	27.7521	27.3268	25.2938	26.5839	27.5085	27.1572	27.1349	27.0055	27.8408	27.8455	27.434	26.5526	26.3708	27.1525	27.0386	28.3231	25.0225	24.9026	25.0111	25.1639	24.7168	25.2531	25.0182	24.4872	25.3193	25.0144	24.7523	25.0506	24.8216	25.0004	24.751	24.9915	24.8136	25.3831	24.8055	24.8443	25.2746	24.9562	24.8977	25.1074
24.1271	24.6181	24.3135	24.8723	23.7555	25.3746	24.1746	18	25.6363	23.2963	22.9321	23.3457	24.1892	25.3525	22.8929	25.3308	22.9211	26.0449	22.8056	23.575	24.8686	22.353	24.3931	24.2221	24.331	23.5274	22.5139	23.2604	23.9903	24.6516	22.5969	18	24.388	22.4503	24.246	22.7426	18	21.9354	18	24.2984	18	24.7798	18	23.1214	25.2096	18	23.2321	23.1918
22.2797	18	21.6866	18	22.2393	18	22.3688	21.6846	18	21.7285	21.4114	22.5648	18	18	18	18	18	18	18	22.1959	18	18	21.912	18	22.7656	18	22.03	18	22.1823	18	21.384	22.897	18	21.9076	22.9509	21.9973	18	18	18	18	18	18	18	22.1457	18	18	21.9765	18
27.9679	24.8797	26.0754	25.6994	26.0225	24.8668	25.5953	26.8283	25.3412	27.3238	27.1557	27.92	27.8057	25.1647	26.4694	24.5139	26.4575	25.7243	26.2298	27.7958	25.4159	26.5005	28.0576	28.4018	25.7913	23.3415	24.1943	23.7162	24.0028	22.9671	24.1281	25.4829	23.3473	24.7087	26.2231	26.0535	25.5579	24.3089	23.8903	23.6479	23.9898	24.0557	24.4437	25.4162	24.1793	24.4214	25.5157	25.7316
24.1563	24.8474	23.8159	25.3424	24.9269	24.7974	23.1998	23.4215	24.8897	24.3665	22.6799	24.2269	24.2028	22.6965	22.6973	23.8722	24.2267	18	18	18	18	23.5486	22.4957	24.1079	23.8683	23.7064	23.6183	24.4094	24.133	24.306	24.1323	23.683	24.0309	24.0195	23.4758	23.8337	23.7323	23.5085	23.3302	23.581	23.56	18	18	18	18	23.3467	23.3715	23.4821
26.1215	21.9231	23.3411	18	18	21.3934	18	25.7776	18	18	25.0868	26.3396	27.862	21.1926	22.99	21.7337	18	22.6618	21.4263	26.9448	23.5379	23.0784	27.1153	28.7722	24.2971	21.4919	21.477	18	18	21.596	18	26.1806	18	18	23.8099	25.7456	26.2271	21.3768	21.1222	21.6728	18	21.0839	20.5243	25.4821	22.5701	21.1765	25.5004	25.7604
28.1795	28.7374	28.6376	28.6022	28.6016	27.4033	28.496	27.7765	27.9921	28.4906	27.4399	28.0192	26.7376	27.1764	27.7329	27.373	27.9263	27.1288	27.6335	27.0462	26.08	27.6716	27.4957	27.896	25.8411	25.9168	26.0297	25.6776	26.017	25.4247	25.9173	26.1092	25.6642	25.8577	26.1184	25.7801	24.7433	25.1339	25.0206	25.2646	25.0537	25.0456	24.9055	25.0224	24.9129	25.1416	25.0158	24.9766
31.4198	31.9371	31.6094	32.0127	31.6786	30.911	31.9248	30.6997	31.3036	31.8495	30.5926	31.2661	31.0938	30.4458	31.1394	30.5955	31.0741	30.5657	31.1036	30.7071	29.814	30.8048	30.861	31.4483	28.3814	28.2607	28.4689	28.1274	28.3876	27.9504	28.4471	28.3009	28.0895	28.3962	28.6529	28.4471	27.4707	27.5146	27.5101	27.4162	27.4918	27.3702	27.5131	27.4668	27.474	27.5489	27.4747	27.604
24.4814	26.1657	25.6279	27.0071	26.1203	26.1386	25.432	24.4734	26.5307	25.7065	24.0328	23.7461	24.2337	25.5902	24.1578	24.5417	24.4856	25.3897	25.1767	24.111	25.1324	24.0283	22.7051	24.1394	23.2876	23.9518	24.4991	24.4319	24.6622	25.3307	24.1984	23.6648	25.1322	23.9593	23.7274	23.7355	23.1066	24.194	23.0081	24.6676	22.7981	23.9927	23.7161	22.9208	24.592	23.3202	22.5985	22.6698
25.1933	26.5662	25.0755	27.2564	25.4881	25.5925	25.8681	25.2417	25.8112	25.9233	24.886	23.0348	25.6334	25.3654	25.4081	25.0579	25.5547	25.8183	25.4366	25.2358	24.1336	22.759	24.6956	25.7961	24.5941	25.7096	24.2715	25.4977	24.5603	25.2905	24.3978	24.6632	24.9364	24.9034	24.8272	24.5842	23.9842	24.7275	23.9582	24.8081	24.5561	24.9205	24.4493	24.2058	24.449	24.0184	24.4866	24.4538
28.619	25.7365	25.4073	26.1387	25.463	24.6466	25.4263	28.4928	25.1616	26.1988	27.9653	28.7171	27.4982	23.651	25.7759	23.7435	25.12	25.4666	26.4856	27.814	22.6152	25.7202	28.1538	27.6127	27.0258	24.7207	24.8837	25.3432	25.0431	24.781	24.5761	27.5848	24.603	25.5155	27.3379	26.9727	26.7418	23.6572	24.8432	24.5998	24.483	24.5362	25.1336	26.7576	24.1019	24.8407	26.3321	26.5255
28.194	28.1947	27.9655	28.5341	27.9239	27.1154	28.1207	26.8937	27.5226	27.8627	26.3713	27.986	31.881	29.5517	31.4908	29.8148	31.3744	30.2588	31.7391	31.694	28.8156	31.1639	31.4221	32.2502	27.2033	26.8132	27.0423	27.0639	26.8483	26.5103	26.6119	26.6998	26.699	26.6748	26.6943	27.3222	29.8094	28.6344	29.5154	28.6273	29.183	28.8268	29.6117	29.8499	28.4725	29.3729	29.4561	29.7818
28.5281	29.5171	28.4941	29.5149	28.9082	28.325	28.9799	27.6522	28.8802	28.9171	27.0618	28.2867	30.3028	29.7886	30.0942	29.6969	30.0678	29.7925	30.2912	29.5175	28.9231	29.678	29.5873	30.5697	27.1247	27.1762	26.7958	27.0456	26.7761	26.8903	26.8992	26.5756	27.0458	26.6574	27.0543	26.4496	27.5515	27.8262	27.4608	27.619	27.575	27.6584	27.6634	27.4477	27.8266	27.4499	27.2653	27.6048
26.4502	27.1448	26.4069	27.1048	26.4131	25.7688	26.5175	26.4888	26.1552	26.7401	24.2588	26.8168	26.0741	26.1306	25.7124	25.9256	26.2405	25.9631	26.8182	26.2255	25.3132	25.2496	25.4793	26.5394	25.2948	25.5117	25.184	25.188	24.9772	24.8564	24.3462	25.4162	24.9207	25.2376	24.9086	25.4776	24.6236	25.0381	24.2653	24.6954	24.1999	24.6472	25.2854	24.4936	24.7723	24.6573	24.3156	24.5343
26.2669	24.7465	25.5009	24.7612	25.2692	23.2559	24.9973	24.9737	22.5182	25.3798	23.9668	25.6081	28.1437	26.7862	27.9567	27.0815	27.9658	26.7646	28.3016	27.8497	26.3656	28.1469	27.9468	28.739	24.4606	21.8953	22.8251	22.8995	23.0166	20.3944	23.1178	23.9714	21.4582	23.66	23.7397	24.0669	25.6983	24.6026	25.3735	25.0515	25.3465	25.0586	25.4934	25.5315	25.0594	25.83	25.3325	25.6608
27.6952	26.4922	27.4679	26.9276	27.4613	25.2785	27.5141	26.7384	26.1098	27.6655	26.7882	27.2302	26.7837	25.1561	26.5193	24.7594	26.564	25.3208	26.8163	26.9291	23.931	26.3998	26.347	27.495	25.7588	24.308	25.2438	24.4377	25.0038	23.9299	25.3072	25.5867	24.2792	25.1817	25.6959	25.3769	24.4182	23.5866	24.2056	23.3534	24.2554	23.7245	24.2724	24.6348	23.6077	24.0222	24.4564	24.5381
27.6215	27.8386	27.5204	28.3357	27.1475	27.0283	27.7633	27.0895	27.322	27.8673	26.9915	27.9322	28.088	27.2885	27.5233	27.3141	28.2332	27.7551	28.0771	27.797	26.7651	27.5468	27.6494	28.4684	26.2583	25.889	25.8726	26.1075	25.84	25.9423	25.7666	26.4321	25.9464	26.1105	26.267	26.4802	26.0102	25.9414	25.968	25.9555	26.0005	26.0542	25.9145	26.1141	26.1752	25.9045	25.9459	25.9947
24.7618	24.7112	24.3467	25.2715	24.2002	24.1134	24.3733	23.303	24.8615	24.8073	23.6761	24.2127	24.1097	24.2802	24.0507	24.1831	24.0944	25.0416	24.1046	24.2469	23.9362	23.8772	24.7815	24.4631	24.6637	24.2848	24.8115	24.3867	24.4607	24.8494	24.6438	24.3497	25.365	24.9662	24.5117	24.705	23.7538	24.884	24.0907	24.7114	23.8127	25.3207	23.7938	24.2148	25.1581	24.149	24.0131	23.7575
33.3567	34.0751	32.968	34.3808	33.4773	32.6652	33.373	32.7552	33.0468	33.2628	32.2768	33.1941	33.1601	32.7983	33.1814	33.0427	33.0439	33.163	33.423	32.8389	32.0461	33.1851	32.9802	33.8584	31.031	31.3808	30.7438	31.5146	30.9568	30.789	30.9225	31.0454	30.93	30.7723	30.8476	31.0019	30.3509	30.8293	30.5295	30.8664	30.4114	30.8418	30.73	30.3496	30.6542	30.6645	30.4998	30.7178
18	18	18	18	18	18	20.9133	18	21.3041	18	18	18	24.9442	23.567	23.4541	23.5686	22.3438	24.0187	23.0272	23.72	22.2847	24.5203	23.6861	25.37	18	18	18	18	18	18	21.3397	18	22.1966	18	18	18	23.0707	23.3485	22.7107	23.2176	22.5203	22.9777	23.0438	23.0621	23.1302	23.3643	22.913	23.4649
25.6319	24.022	24.5761	24.7386	25.0338	23.9678	24.6125	25.1874	23.263	24.8598	25.0484	25.6786	26.1876	23.7503	25.5594	23.8942	25.2556	23.6103	25.7343	26.0942	23.2027	25.2669	26.0801	26.8043	24.6395	22.8431	24.3402	22.9314	24.0151	23.0423	23.7737	24.7514	22.6212	23.5379	24.9623	24.6937	24.4051	22.7596	23.7211	22.7383	23.2571	22.9142	24.3589	24.6326	23.4083	23.9741	24.582	24.4256
22.7125	22.4096	23.6852	18	18	23.6804	18	22.0937	22.44	22.045	22.8527	18	23.1496	23.34	23.4108	22.6311	18	22.0092	18	22.8937	22.2924	23.7746	23.7779	23.8275	23.4925	22.9215	23.2646	18	18	22.8265	18	23.4448	23.1019	22.6283	23.5574	18	22.7869	22.8431	23.0189	23.2626	18	22.3463	18	22.8322	23.468	22.8629	23.9492	23.3799
21.5696	22.4552	22.7721	24.0506	18	22.4289	22.1679	18	22.6975	22.3799	20.194	22.1398	25.2489	23.8597	25.6714	24.4228	24.572	24.941	24.3936	23.3983	23.9514	24.9092	23.405	25.5742	21.978	22.4486	22.488	22.7849	18	23.4914	22.3651	18	23.1325	22.4918	21.5483	22.5463	24.0135	24.7944	23.7195	24.4106	23.4575	24.6819	23.1438	23.9072	24.6232	23.9358	23.8592	23.9926
26.3071	27.5764	27.7945	27.8614	28.0137	27.5868	26.9998	26.8186	28.0613	28.2868	26.209	25.8623	27.9204	28.9296	27.987	28.8449	28.286	29.3205	28.1056	27.5649	28.2616	27.9307	27.3889	28.1765	24.8414	25.0068	25.5083	25.3077	25.2481	25.9221	25.2454	24.2085	26.074	25.5883	22.9629	24.7145	25.2935	26.8546	25.7901	26.8388	25.8702	26.9001	26.0393	25.6528	26.9844	26.1406	25.5855	25.526
27.7935	28.3375	28.2752	28.7065	28.2294	28.4914	28.3027	26.8321	28.8403	28.9451	27.0659	27.6885	28.197	28.9191	28.6697	28.8214	28.8301	29.1176	29.1218	27.8931	28.3593	28.6393	28.2125	28.6622	25.8393	25.4438	25.9522	25.6723	25.7152	26.3361	25.7969	25.6894	26.5196	26.0551	25.9571	25.652	25.5382	26.5283	25.8227	26.3899	25.8716	26.5296	25.9056	26.0611	26.7647	25.9739	25.9801	25.7563
24.4504	23.1105	22.5241	22.4341	23.7908	18	23.4315	23.2314	18	23.7186	18	24.4872	23.9085	18	18	18	18	18	22.6485	22.3797	18	23.2974	24.1462	23.7995	24.1381	22.3632	22.7416	22.207	23.2312	18	22.8453	24.1738	18	22.99	18	24.278	23.7252	18	18	18	18	18	22.3574	23.0787	18	22.7612	23.487	23.2664
30.7857	30.6621	30.4911	30.4598	30.5222	29.9786	30.4801	30.5533	29.764	30.7403	30.1966	30.7611	30.7473	29.386	30.0112	29.1463	30.0456	29.5375	29.9106	30.3734	28.6008	29.4906	30.3611	31.0324	27.4215	26.8502	27.037	26.5832	26.7965	26.9246	26.7251	27.9004	26.7071	26.9312	27.9568	27.4136	26.8112	26.089	26.3744	26.0951	26.3625	26.1312	26.2323	26.9263	26.1956	26.2713	26.8566	26.7353
27.7333	28.304	29.0162	28.7503	28.614	27.4289	28.7967	27.9338	27.8727	28.8772	27.9036	27.8899	27.6664	27.2987	28.3401	27.2062	28.3136	27.6674	27.6438	27.6124	25.0013	27.9518	27.3417	27.4998	26.906	26.6839	27.3304	26.7594	26.9539	26.4765	26.9171	27.0674	26.607	27.0506	27.3403	27.0329	25.8016	25.9171	26.2185	25.9785	26.2506	26.1292	26.2241	26.1391	25.4946	26.3727	26.092	25.8471
18	22.077	20.8487	22.116	18	23.3932	18	18	22.9901	22.1237	21.7202	18	18	22.8661	21.7164	27.9721	18	23.0745	22.0123	22.6949	18	21.9698	24.0707	23.986	18	24.2034	23.7942	24.1051	18	25.1322	18	18	24.9187	25.1638	24.6555	18	18	24.8768	24.436	25.0816	18	25.2513	24.9731	24.5784	18	25.0922	25.239	24.8871
26.8263	22.6311	22.5957	21.4331	24.8037	18	25.0595	25.1302	24.2209	25.7208	25.1378	26.8641	27.838	24.2299	26.6919	24.9237	25.5787	25.3055	26.6663	27.7044	23.9533	25.9293	27.7027	28.5433	25.1638	21.9885	18	21.1921	23.4978	18	23.9283	24.1564	21.3246	23.9092	24.8998	25.0135	25.863	22.567	23.9835	23.6331	24.1021	23.9261	24.8274	26.087	23.8064	24.4343	25.6525	26.2006
27.9048	28.0053	28.9207	28.0129	29.1329	27.0426	29.1959	27.5292	26.5239	29.4232	26.8809	27.6166	27.1414	26.3693	28.2296	26.2505	28.4366	26.5308	28.4787	27.2026	25.6642	28.5549	27.6736	27.3378	25.9288	25.6833	27.0121	25.6714	26.9711	25.3182	26.978	26.5774	25.1154	27.1729	25.7979	26.0122	25.2771	24.9468	26.0724	24.9726	26.4294	25.2495	26.3778	25.2613	25.0553	26.5036	25.7825	25.0209
28.992	29.5473	29.0333	29.9442	29.2357	29.2523	29.2207	27.9388	29.7309	29.3307	27.7603	28.5726	31.0807	30.4719	31.0256	30.7083	30.8802	30.7478	31.0888	30.6518	29.7755	30.7043	30.6969	31.3209	26.3492	26.3506	26.3877	26.4154	26.2885	26.724	26.4086	26.2005	26.8566	26.4025	26.6249	26.1089	27.548	27.8366	27.7268	27.7607	27.6946	27.6402	27.7356	27.575	27.7858	27.7599	27.5458	27.6144
18	18	18	18	18	18	18	18	18	18	18	18	23.6168	22.3067	23.688	18	21.685	18	23.5252	24.1135	18	20.92	23.3604	22.7238	18	18	18	18	18	18	18	18	18	18	18	18	22.4939	22.5193	23.0288	18	22.3355	18	22.4334	23.3404	18	21.1613	22.8124	22.643
18	25.0236	22.9069	27.5148	24.7333	24.5221	23.5118	18	24.1422	22.3588	19.1723	21.8597	26.2772	25.5164	25.9425	26.4017	26.7712	26.5909	26.2525	26.236	25.3985	25.8658	25.9533	27.1393	18	23.8558	22.848	23.9019	23.4795	24.1872	23.8046	18	24.0279	22.0297	20.9743	22.6396	25.0783	24.7914	25.2998	25.1546	25.5644	24.5478	25.0845	24.7336	25.3497	24.5902	24.7611	25.2779
24.0115	25.6615	25.5201	25.7149	25.357	23.5996	25.3257	23.1575	23.9763	25.7945	21.9159	24.3518	18	23.7944	23.0539	23.2254	24.1285	23.0322	23.976	23.9848	22.0116	24.5321	24.0451	18	22.5846	23.8687	24.7704	23.4886	24.1693	22.6981	24.2182	22.6439	22.7919	24.535	22.4409	23.2797	18	22.9248	23.3811	22.2726	22.5599	22.0848	22.3581	23.0627	23.4687	23.1465	22.9295	18
25.8788	25.3673	23.2377	25.8736	25.4854	25.3159	24.6309	24.5913	25.1738	24.5647	23.5652	25.405	27.6313	26.515	27.202	26.6249	27.4885	25.773	27.7668	27.1337	25.5169	27.3818	27.0913	27.7961	23.813	23.6023	21.5448	23.6104	23.3561	23.1627	22.3934	22.1747	22.985	22.9347	23.1141	23.9477	24.8527	24.3969	24.8212	24.7845	24.6295	23.866	24.7391	25.0434	24.6295	25.1698	24.7014	24.9767
23.1537	25.7905	24.6425	25.837	25.2875	25.1173	25.5354	24.4997	24.6662	25.6044	24.4686	25.6289	25.1322	24.5332	24.9874	24.5547	25.0639	25.2955	24.0482	25.4601	23.72	25.1305	23.6977	25.809	23.8449	24.1261	24.2771	23.8539	24.5034	24.0663	24.052	24.6491	23.5483	23.8256	24.1865	24.2384	24.0696	23.6665	23.9129	23.6057	24.019	23.8847	23.9849	24.4092	23.2981	24.5203	24.0666	24.4548
26.5504	24.4145	24.0682	24.2428	23.6237	21.0238	18	23.8515	23.6778	18	18	22.7535	22.9378	23.2075	18	18	25.7972	18	18	23.3665	18	18	24.0629	23.5159	27.2983	18	22.8006	18	18	18	18	24.0209	18	18	18	18	23.0012	18	18	18	24.4681	18	18	18	18	18	18	18
25.3465	23.0771	24.8194	24.5721	25.3502	23.5926	25.0336	23.5423	22.6718	25.1893	24.5239	25.1343	25.1817	18	24.5098	23.4315	22.638	24.46	25.2053	25.036	22.9107	24.7296	25.0538	25.951	24.4969	23.3573	23.9623	23.3381	23.7163	22.9042	23.8743	22.6321	23.5362	24.0882	24.7981	24.3898	23.5574	18	23.1996	23.8521	22.8673	23.5266	23.2831	23.9406	23.2083	23.4896	23.6841	23.7848
35.5648	35.396	35.5564	35.7515	35.4721	34.1105	35.4571	34.794	34.5903	35.2483	34.5738	35.1783	35.0235	33.7046	34.6718	33.6883	34.5505	33.8256	34.6569	34.6693	32.7536	34.5135	34.4653	35.2886	33.0984	32.8806	33.1765	32.8711	33.0387	32.3559	32.9992	32.9404	32.7528	32.7341	32.9503	33.0169	31.8661	31.7461	31.9147	31.6988	31.9275	31.692	31.9396	31.8153	31.6405	31.9345	31.6443	31.8888
32.5686	33.7571	32.253	34.0604	32.8823	33.1301	33.1297	31.1255	33.2514	32.6464	30.5587	32.4416	33.6281	33.0017	33.5367	33.5039	33.6764	33.6266	33.6503	33.0261	32.2883	33.1919	33.066	34.0136	28.974	29.4561	28.5145	29.4604	28.9123	29.4241	28.925	28.4613	29.5061	28.694	28.3252	29.0445	29.2385	29.3904	29.1784	29.3984	29.2358	29.3955	29.1546	29.2284	29.3452	29.1962	29.021	29.1911
29.9673	30.8464	30.2472	31.0915	30.5637	29.9584	30.5179	29.8813	30.169	30.5115	28.7759	29.9724	30.4563	29.7751	30.3496	29.8114	30.1914	30.0742	30.2661	29.7103	29.1437	29.8582	29.7631	30.8089	27.9671	28.3735	27.7884	28.3088	27.8539	28.1773	27.8238	28.0071	28.2116	27.8549	27.7024	28.0304	27.4724	27.9402	27.3969	27.7274	27.4769	27.8939	27.4057	27.5573	27.8213	27.4317	27.5483	27.4844
24.6335	24.2389	24.2399	24.4136	24.0212	22.4952	22.7701	21.8818	23.7479	24.3586	23.4344	24.4747	25.1816	23.0319	18	24.7299	22.5826	24.2054	24.558	25.2395	22.7754	23.1948	24.9593	25.3967	24.2859	23.4363	23.8779	23.3415	23.9062	23.1082	22.9459	24.1994	24.6511	23.5229	23.6676	23.9742	24.1777	24.3949	18	24.7026	23.4108	23.0868	23.9151	24.0944	23.4111	22.4472	24.0876	23.8789
29.9633	28.2446	30.0633	28.7619	29.7844	28.1767	30.2272	28.5047	28.4216	29.8417	28.642	29.9289	29.8531	27.2069	29.4317	27.823	29.5268	27.7884	29.4781	29.6429	27.0411	29.2531	29.5608	30.2318	26.7824	25.1763	26.7396	25.2535	26.4614	25.4828	26.6296	26.6274	25.4672	26.4828	26.8263	26.9436	26.0987	24.8755	26.0404	25.1158	25.9015	25.0636	25.877	26.4007	25.2217	25.8856	26.1171	26.1608
26.3516	26.4922	25.7275	27.0283	26.3732	26.2287	26.3363	25.9492	26.97	26.2796	25.6622	26.433	26.827	26.7984	26.1082	26.8776	26.1736	27.1764	26.2158	26.7773	26.3655	26.3474	26.2698	26.6939	24.3125	24.6593	24.3054	24.5089	24.251	24.7364	24.0984	24.7469	25.0074	24.4608	24.982	24.4531	24.3725	24.8855	24.217	24.8501	24.1033	25.0301	24.1026	24.68	25.1139	24.2502	24.5996	24.0811
31.4663	31.5164	31.1404	31.6393	31.4944	31.0052	31.3071	31.1001	30.834	31.751	30.7853	31.414	31.5521	30.0368	30.8989	29.8204	30.7391	30.2684	30.7356	31.3203	29.3801	30.73	31.2176	31.5469	28.648	28.5255	28.4148	28.3535	28.599	28.637	28.3671	29.1238	28.2934	28.7492	28.9438	28.7148	28.2703	27.6638	27.9737	27.4388	27.7152	27.6625	27.8339	28.3142	27.6035	27.7307	28.2473	27.8937
28.0469	25.0508	26.3869	26.4016	26.3433	25.0938	26.7529	28.1206	23.9072	26.9342	24.5343	25.7527	27.8486	24.4991	25.9258	25.0115	26.6435	25.427	26.5394	25.7212	24.5042	25.4186	26.055	25.6657	26.7617	25.4617	26.2213	25.8414	26.2496	25.1825	26.2115	26.7664	24.5867	26.3707	25.8387	25.9671	25.197	23.6609	25.8147	24.8024	25.7733	24.9262	25.7628	25.4817	24.8488	25.2531	25.4317	24.6586
26.0184	27.6732	26.885	27.6315	26.9922	26.6913	27.0096	25.487	26.7965	27.4035	25.0894	24.5982	24.7793	26.2639	26.9208	26.4335	26.7108	26.3929	27.1581	24.4431	25.7339	26.7424	24.4522	25.9103	23.7439	25.0537	24.8454	24.7378	24.7741	24.9167	24.7727	24.2917	24.8726	25.0226	23.9168	23.3613	22.6201	24.5495	24.3213	24.7243	24.2661	24.4003	24.2266	22.9429	24.6409	24.2025	22.791	23.2486
28.23	26.8723	28.4661	26.9809	28.3131	25.2487	27.9791	27.5499	25.9932	28.3297	27.6361	27.9854	28.6698	24.3617	28.3103	25.833	28.4419	25.5805	28.3003	28.0188	24.9369	27.3458	28.0859	28.6805	26.1637	24.838	26.1539	24.5631	25.913	24.3363	25.7114	26.4521	24.5242	25.9754	26.9255	25.9675	25.7318	23.3483	25.4685	24.307	25.6355	23.9461	25.4628	25.691	24.646	25.4908	25.556	25.4065
21.916	18	22.1302	24.0132	23.7901	24.2119	23.5222	22.1513	23.0717	23.5927	18	23.7319	22.7695	21.0577	21.7931	22.5598	18	22.0608	18	18	22.1928	18	18	18	22.562	18	22.7579	23.5234	22.6469	23.8705	23.0749	23.1668	23.1092	22.6182	18	22.9689	22.4409	22.6926	22.1189	22.6949	18	22.6798	18	18	22.4266	18	18	18
25.3429	26.6634	25.2651	27.0245	24.7298	25.4636	24.1767	24.637	26.0966	26.0663	24.4712	25.3795	27.7874	27.5657	27.8202	27.4619	27.6237	27.3979	27.7368	27.027	26.3372	27.5436	27.0402	28.2244	24.4081	25.4187	24.0103	24.9122	24.0026	24.0694	23.2518	24.381	24.7481	24.3497	24.5896	24.4691	25.7048	26.1671	25.8339	26.0294	25.643	25.9839	25.7912	25.4974	25.9443	25.7323	25.1374	25.6951
24.3035	24.4975	22.6702	23.7702	22.7296	24.2146	23.4751	21.896	23.2333	23.4972	21.3416	23.5814	24.2094	23.8686	22.6071	22.7002	23.1369	23.4969	22.9456	24.6249	22.5798	23.6372	23.4096	18	23.562	23.2977	23.076	22.3936	22.8722	22.945	23.0809	23.3679	23.043	22.9774	23.186	23.264	22.948	23.0666	22.787	23.1165	23.0456	23.1434	22.9354	23.0407	22.9719	22.6817	22.8477	18
31.2749	31.8645	31.5438	31.9362	31.783	31.3941	31.8009	30.31	31.676	31.8505	30.0418	31.383	34.1964	33.1246	34.4272	33.1897	34.2415	33.4354	34.2099	33.8329	32.4777	33.9426	33.5575	34.6211	27.6115	27.7271	27.7062	27.4514	27.6906	27.8946	27.6393	27.3823	27.8494	27.7517	27.5501	27.597	29.4528	29.2951	29.7234	29.1335	29.5549	29.0852	29.5196	29.4722	29.2285	29.5571	29.1729	29.5442
23.8064	18	22.6654	23.239	24.2131	20.6604	24.1029	18	21.4105	22.5055	18	23.2565	26.0892	21.6709	25.6479	23.7212	25.8198	24.708	25.7579	25.9354	22.9442	25.3554	25.4871	27.0491	22.7333	18	21.9983	21.936	22.8434	21.0224	22.4571	18	21.5515	22.1885	18	22.5378	24.6606	22.2564	24.3985	23.6347	24.4962	23.6301	24.2861	24.9231	22.5596	24.0645	24.2785	24.8705
26.8056	22.661	25.327	24.4031	25.6575	24.4532	24.3435	26.4216	23.3846	25.0584	25.9606	26.7525	27.4222	24.4174	24.3721	18	25.7213	23.7759	25.5886	27.1901	23.1246	24.7331	27.3063	26.743	25.9524	23.2421	24.2646	23.5046	24.357	23.5725	23.9704	25.6763	23.0556	24.4788	25.9148	25.7501	25.5922	23.2517	24.2216	18	24.2718	23.5579	24.151	25.8158	23.2816	24.2352	25.8722	24.8069
23.4095	23.1869	18	18	22.8464	22.413	23.0243	18	22.636	18	18	18	23.6282	23.4256	23.9941	23.2384	23.5691	23.0343	23.7819	24.0422	22.3503	23.825	23.538	23.911	18	18	18	18	18	18	18	18	18	18	18	18	18	18	18	18	18	18	18	18	18	18	18	18
21.5854	25.0692	23.2294	25.3638	24.3346	24.2093	24.4107	18	24.9795	23.9402	18	22.7235	24.7678	24.952	24.5275	24.7586	24.6048	25.1539	24.7932	22.8048	23.585	23.548	23.486	24.9009	21.8256	24.0979	23.7247	24.2119	23.6506	24.2942	23.9841	18	24.8274	24.149	18	22.9392	23.5801	24.6786	23.4619	24.8537	23.3462	24.8487	23.1427	22.7436	24.8808	23.7675	23.3254	23.7149
18	18	18	18	18	18	18	18	18	18	18	18	25.2295	23.1553	24.6007	18	23.8705	22.8147	23.7039	25.1678	22.3347	24.2094	25.1103	25.6964	18	18	18	18	18	18	18	18	18	18	18	18	23.7926	22.9755	23.3148	18	22.7648	22.0672	22.7818	23.9672	22.4653	23.3707	23.9109	23.7702
31.6565	30.1858	30.2537	30.0381	30.5318	29.3912	30.456	31.3264	29.1378	30.8574	30.8792	31.8385	31.9847	28.9125	30.5827	28.9727	30.3472	29.3551	30.2458	31.9286	28.9787	29.9249	32.0884	32.0166	29.3804	27.5208	27.8672	26.7749	27.762	27.3063	27.614	29.4381	26.9079	28.0843	29.2685	29.3972	29.0101	26.7058	27.3906	26.7249	27.3745	26.9426	27.3076	29.0471	27.3799	27.4669	29.2785	28.5652
24.7831	23.807	22.5854	24.2977	25.3011	24.3522	24.2613	18	23.5861	23.7813	18	24.1017	22.8009	21.047	22.223	18	22.3599	23.5324	22.476	22.4819	18	21.8539	23.7022	24.8751	23.4959	23.6181	23.4584	22.9912	23.6586	23.2243	22.9176	18	23.3892	23.2497	18	23.4153	21.736	22.7569	22.4891	18	22.5824	23.1485	22.6477	22.2622	18	22.3915	22.7992	22.4466
18	18	20.7755	22.3498	18	21.1259	18	18	18	18	18	18	22.9384	24.5782	24.9455	24.4876	25.4991	24.9275	25.2885	24.0951	23.112	24.9817	23.1659	24.1646	18	18	18	22.6522	18	22.4506	18	18	18	18	18	18	18	23.9515	23.4361	23.5544	23.4131	23.687	23.5471	23.4262	23.7523	23.3624	22.8976	23.1022
25.0308	23.8806	24.2646	24.4281	24.416	21.9164	23.1513	22.2421	22.8427	24.5164	23.5077	24.8088	25.8475	24.7341	25.0864	22.6508	24.7533	23.7951	24.6897	25.9842	24.0418	25.2588	25.5082	26.5749	24.2544	23.3947	23.2391	23.6139	24.3461	22.5336	23.2055	23.0183	23.1021	23.1628	23.7415	24.2255	24.9229	23.3938	23.7793	22.9156	23.733	23.6755	24.1981	24.787	23.4473	23.7514	24.1076	25.15
28.3131	27.7329	28.1756	28.353	28.3439	27.1135	28.4323	27.4587	27.3977	28.2537	26.6779	28.2325	27.6774	26.2392	28.0691	26.7908	27.5659	26.8254	27.7972	27.8522	25.8484	27.5085	27.884	28.2447	25.9925	25.6127	26.0327	25.5371	25.707	25.4095	25.8106	26.1231	25.3225	25.8555	26.1409	26.0954	25.2154	24.7517	25.2646	24.8262	25.038	24.8442	25.0662	25.3642	24.8473	25.2186	25.2607	25.2849
25.5238	23.2943	23.1624	23.7774	24.8942	18	24.9834	25.6893	21.7449	24.1946	25.3196	26.1406	27.4747	25.3208	26.8985	24.9432	26.4688	25.5099	26.6899	26.9297	24.082	26.2478	26.7806	27.6183	24.0189	21.842	21.6205	21.7243	22.8119	18	22.686	24.767	22.9123	22.6513	24.4593	23.8503	25.1268	23.9529	24.6034	23.7832	24.295	23.5041	24.416	24.9573	23.1219	24.3669	24.5178	24.92
29.5954	29.962	29.7532	30.6855	29.58	29.2961	29.7077	28.9154	29.7713	29.8553	28.8342	29.5149	32.8982	32.071	33.0205	32.3955	33.1261	32.5092	33.0112	32.4191	31.3101	32.6625	32.5244	33.2943	27.5073	27.2864	27.4551	27.6658	27.2135	27.3526	27.405	27.5199	27.5531	27.1591	27.7378	27.4038	29.9058	29.9443	29.9228	29.9836	30.0337	29.9394	29.9889	29.6697	29.8851	29.8233	29.6989	29.9521
24.7915	23.3844	24.8408	25.5232	24.6867	25.3522	23.4381	23.9405	25.6242	24.9923	24.1079	24.5396	24.6211	25.2447	25.27	24.9703	24.1995	25.065	21.7015	24.813	24.4285	24.9581	23.8256	24.4799	23.5773	22.4665	23.4522	23.2094	23.3899	23.8421	22.7172	23.8147	24.1729	23.3738	23.6698	23.346	23.09	23.5168	23.5628	23.2541	23.1357	23.7815	22.011	23.274	23.3838	23.1891	23.0927	23.0877
21.5149	18	18	18	20.9338	18	18	18	18	22.3946	22.537	21.6009	23.9812	18	23.806	21.3542	23.9417	22.6872	23.5467	24.0024	20.371	23.7964	22.9836	24.6838	22.3735	18	18	18	21.7478	18	18	18	18	22.1514	23.7855	21.72	23.1559	18	23.0384	22.3233	22.7828	21.9283	23.3876	23.5607	21.3319	23.3663	23.0485	23.5603
30.3847	31.6134	30.2527	31.7821	30.5256	31.0145	30.5101	29.6126	31.4984	30.5879	28.9787	30.3988	30.7376	30.8058	30.9179	31.0146	30.9993	31.0078	30.7807	30.4081	30.1559	30.73	30.5477	30.9494	28.162	28.7465	27.9751	28.7411	28.0506	28.9678	28.0707	28.3191	29.0091	28.048	28.1417	28.3233	27.951	28.665	28.2121	28.4454	28.134	28.5654	28.0671	28.0658	28.5936	28.2265	27.9339	27.8554
25.9109	26.5259	26.1153	27.1801	26.1486	26.1699	26.6964	24.4187	26.1561	25.7608	23.3806	25.2711	26.861	26.0601	27.1712	26.4834	26.8553	26.5608	26.9558	26.526	25.7258	26.8304	26.2981	27.3352	23.7808	23.9695	23.8817	24.2094	23.8251	24.4091	23.7715	23.7045	24.2209	23.5506	22.4292	23.9369	23.9113	24.2722	24.3253	24.2072	24.3129	24.438	24.443	24.2824	24.4535	24.5281	24.1049	24.25
22.3145	24.8097	23.3865	25.3374	23.9902	22.9002	23.0493	22.4943	24.4991	23.8913	18	21.8694	25.4906	25.802	25.829	25.5354	26.1014	25.7263	25.1711	25.7334	23.5395	25.5896	25.3949	26.3009	22.9544	23.0433	22.9836	23.3162	23.2849	23.0598	22.863	22.8244	23.1671	22.6848	18	22.8215	23.455	24.2133	22.9362	24.0958	23.5218	24.1495	23.8292	23.5935	23.7791	24.1535	23.4561	23.8371
25.4139	22.516	23.2269	23.1309	18	18	22.7566	24.4711	18	23.9371	24.2976	25.4528	26.7112	18	18	18	23.0383	18	24.5155	25.3947	21.2437	21.7982	25.4813	26.6466	25.356	22.5129	23.3943	22.7658	18	18	22.8228	24.229	18	23.4383	24.5604	24.9918	25.4313	18	18	18	22.7976	18	22.6494	24.8822	22.6704	22.253	25.1059	24.6876
26.0262	27.234	24.6893	27.0528	24.8815	26.099	24.8753	24.0743	25.8999	24.8579	21.6345	25.4746	28.1672	27.7707	28.0562	27.6674	28.0574	27.8839	28.1824	27.6686	26.9987	27.7394	28.0502	28.6208	23.8807	24.2966	22.6113	23.792	22.2882	23.8376	22.99	22.5597	23.6702	22.2071	21.2264	23.4314	25.2603	25.3154	25.3575	25.0581	25.2892	25.1038	25.3428	25.1741	25.1422	25.2778	25.3517	25.3397
29.8876	30.7935	29.9146	31.2289	30.2825	29.6284	30.3749	28.8921	29.904	30.1193	28.7606	30.0003	29.4056	29.2569	29.4134	29.3683	29.7312	29.2747	29.7956	29.1544	28.5635	29.179	29.3533	29.9421	27.6834	27.9878	27.7518	28.0893	27.6275	27.714	27.7114	27.4872	27.7425	27.4724	27.7722	27.7054	26.6784	27.2104	26.6558	27.2464	26.9401	27.0052	26.9415	26.6055	27.1671	26.6866	26.8677	26.6987
24.8941	22.9924	25.137	25.2561	25.293	22.4135	24.9205	24.5267	22.2223	25.4987	25.0243	25.4358	26.0166	24.5631	25.1518	23.7301	25.5594	24.966	26.0985	26.4421	22.3877	25.8458	25.8231	26.8656	23.9461	23.7316	23.9115	22.7571	23.7839	22.442	23.9232	23.6163	22.6738	23.6992	25.0406	24.6698	24.4759	22.9576	23.4972	22.7636	23.9697	23.276	24.0365	24.9355	24.0344	23.7977	24.7408	24.5788
23.0078	22.2677	18	24.8254	22.9792	23.757	21.5139	22.0619	24.4559	22.8063	23.0534	18	23.4271	24.391	24.8619	24.3412	23.9749	24.2392	26.2761	23.6253	23.184	23.5091	23.5602	24.0637	23.3156	22.8112	18	23.5608	23.2478	23.6104	22.5315	22.9408	24.1424	23.1421	23.2259	18	23.2235	23.9983	23.9526	23.7288	24.2804	23.7408	18	23.7024	23.5971	23.5881	23.5971	23.4672
27.6646	28.5694	28.677	28.7151	28.3447	27.8236	28.6918	27.1671	27.8896	28.8805	26.7971	27.6158	28.148	27.9302	28.3671	27.807	28.4991	28.0806	28.6418	27.7362	27.0265	28.0891	27.9595	28.5483	25.6206	25.7995	26.4579	25.842	26.0676	25.6187	26.2403	25.8845	25.8804	26.3619	25.9717	25.6802	25.4401	25.7282	25.6467	25.7453	25.7209	25.6204	25.7522	25.4672	25.7066	25.5554	25.4883	25.5519
27.0841	27.1818	26.6043	27.4374	26.7514	27.426	26.5168	26.8898	27.8585	27.4248	26.4042	27.0313	26.679	26.6125	26.5792	26.4139	26.1049	27.1839	26.0446	25.7588	26.0112	25.9084	26.5478	26.819	25.2836	25.3724	25.4428	25.1199	25.0355	25.8053	25.2311	25.6381	25.8105	25.5071	25.6412	25.3634	24.4603	25.0514	24.5788	25.0635	24.3566	25.0838	24.2523	24.4725	25.2846	24.446	24.7611	24.4229
27.1024	27.8982	27.2806	28.0904	27.5054	29.2455	27.4367	26.1271	27.332	27.2605	25.6577	27.0381	28.4209	28.0462	28.4765	28.0663	28.6371	29.465	28.936	28.2484	29.0513	28.179	28.2537	28.8142	26.4681	26.9966	26.5918	26.7515	26.5317	26.9533	26.5566	26.3099	26.9779	26.4383	26.5275	26.6668	27.3705	27.4319	27.1537	27.4918	27.248	27.393	27.3247	27.3438	27.4172	27.2773	27.1779	27.2337
31.0223	31.7187	31.1908	32.5233	31.4004	31.6324	31.5205	30.3657	31.704	31.6895	30.3351	30.8851	31.7782	31.876	31.611	31.9774	31.7306	32.5163	31.9348	31.4149	31.2995	31.4743	31.299	31.9667	28.2712	28.5389	28.415	28.7288	28.3767	28.957	28.3757	28.1535	29.0082	28.537	28.5949	28.3108	28.2418	29.1419	28.413	29.0805	28.5333	29.213	28.4151	28.4118	29.2093	28.4189	28.3425	28.3736
18	24.079	18	23.7275	23.7099	23.3631	23.627	22.864	23.5347	24.0052	18	23.4684	23.7029	22.7163	23.1924	24.1065	24.1537	23.0421	24.5237	18	23.5503	23.3373	22.6845	23.8352	18	23.9515	18	23.3645	23.7441	23.9213	23.694	23.5805	23.9248	24.001	18	23.7649	23.3176	23.6478	23.5174	23.6721	23.1129	23.6941	23.4376	18	23.8995	23.9012	23.2209	23.6641
33.2522	29.7696	30.1047	29.7053	30.2517	28.4739	29.9163	32.5491	28.375	30.1558	32.1281	33.2173	33.2309	28.4392	30.174	28.5157	30.2	29.2415	30.2218	32.9555	28.6337	30.2969	33.0226	33.0477	30.9304	27.3708	28.1356	27.0209	28.0128	26.7579	27.5969	30.8232	26.5607	27.8423	30.9141	30.9828	30.3367	26.6139	27.7437	26.7244	27.769	27.0287	27.6324	30.4289	27.3645	28.0548	30.365	29.9113
25.5701	26.3022	26.4355	26.8656	26.1254	24.805	26.2895	24.225	26.049	26.1254	23.6326	25.3013	24.7963	25.358	25.9637	25.1236	26.1765	25.9351	25.5966	25.3203	24.9983	25.7116	24.8829	24.6515	23.8143	24.7017	24.7338	24.6526	24.3913	24.4598	24.1942	23.7424	24.4964	24.609	23.742	23.6921	23.7461	23.9742	23.7191	24.1887	24.0534	24.456	23.2641	23.7186	24.2924	23.6421	23.8498	22.9207
33.9863	34.3624	33.5752	34.7066	33.8417	33.3891	33.4643	33.7396	33.4274	33.8444	33.3423	33.7869	33.9162	33.442	33.5516	33.4803	33.5028	33.6158	33.6916	33.5112	32.6618	33.361	33.6036	34.0664	32.2284	32.2993	32.0405	32.3399	32.0245	31.9115	31.87	32.4827	31.8933	32.0208	32.2637	32.0284	31.6653	31.8593	31.5484	32.0301	31.5561	31.8746	31.5875	31.6359	31.843	31.6428	31.6032	31.546
22.8321	24.2446	23.4305	24.2907	23.9947	23.439	22.8842	21.7185	23.5453	23.0025	21.9169	22.5016	18	22.5632	18	22.032	23.4956	18	18	18	18	23.186	18	23.0163	23.1606	23.3861	23.032	23.1443	23.2879	23.1004	23.0589	22.636	23.2772	23.1093	23.1456	22.9091	18	22.2398	18	22.8584	22.5138	18	18	18	18	23.4099	18	22.4584
36.1398	36.0623	36.1786	36.4322	36.3314	35.2899	36.7532	35.4809	35.2918	36.2747	35.2212	35.9659	35.9811	34.6702	36.2381	35.1833	36.0254	35.2942	36.1541	35.582	33.8592	35.7543	35.6398	36.7507	33.3676	32.7782	33.2494	32.837	33.2738	32.4519	33.4407	33.5065	32.4469	33.1424	33.604	33.2829	32.5168	32.0131	32.5194	31.915	32.4995	32.0554	32.5463	32.508	31.7253	32.5554	32.5008	32.7563
26.2145	26.6523	26.7724	27.0751	27.1343	26.2339	26.4627	25.5554	25.9005	27.204	24.8906	26.1111	25.9661	24.7816	26.368	25.4868	26.2065	25.8481	26.7863	25.695	24.7103	26.2763	25.6798	25.9149	24.3863	24.5496	25.2845	24.5118	25.3491	24.7322	25.1687	24.8407	24.5993	25.3716	24.6943	24.8928	24.1843	24.1508	24.7502	23.946	24.4102	23.991	24.637	24.211	23.9746	24.4291	24.1771	24.2085
24.887	24.2288	23.899	24.6952	24.5736	22.4072	22.5944	23.7039	23.6904	24.2544	23.0483	25.0951	25.6836	24.7475	25.6779	24.7786	25.4715	25.0574	25.8969	25.8969	23.0816	25.249	25.7852	26.451	24.3234	23.5409	23.3329	23.5894	23.5739	22.9157	23.472	23.813	23.3111	23.2323	24.0307	24.4699	25.0005	24.3744	24.1708	24.3408	24.3872	24.4154	24.3875	25.0036	23.6677	24.4445	24.9105	24.92
23.6932	26.4446	22.792	27.1805	26.4404	23.3827	23.8998	25.5567	23.3918	26.3028	25.6842	26.5809	27.2906	24.8333	26.6581	24.8536	26.6895	25.0324	27.0541	24.8633	22.3855	26.5113	26.8236	27.6531	25.5446	25.8094	25.3165	25.5728	25.3906	25.5131	25.3511	25.523	25.5966	25.1223	25.8942	25.7039	26.1147	26.3168	25.9171	26.0111	25.8622	25.7932	25.9466	26.2136	25.8251	25.9027	25.845	25.6849
30.6317	31.4742	31.3281	31.7099	31.3352	30.5003	31.3726	30.3043	30.8594	31.4585	29.7199	30.7331	30.332	30.0069	30.6689	29.9239	30.636	30.1796	30.7191	30.0366	29.3803	30.496	29.8582	30.5648	27.6335	28.0819	28.2614	27.8731	28.0254	27.9717	28.0072	27.9537	27.9039	28.1191	27.8553	27.7496	26.862	27.3576	27.0649	27.0394	27.1937	27.0563	27.0243	26.8229	27.2837	27.1625	26.7908	26.81
25.8613	27.2566	26.3336	27.7929	26.8641	27.136	26.3232	25.9121	26.7436	27.1442	25.3446	26.6099	27.5253	26.995	26.9944	27.2661	27.6299	27.1476	26.9842	27.555	26.304	27.53	27.5299	27.4436	25.3203	25.5278	25.1143	25.4932	25.2967	25.8147	25.1279	25.7324	25.4972	25.3682	25.9029	25.474	25.8346	25.9109	25.4286	25.8201	25.5498	25.7191	25.5476	25.8151	25.7643	25.7302	25.9389	25.1652
25.7048	26.2817	26.4921	26.265	26.7439	25.8698	25.6363	24.8846	26.5232	26.3262	25.1475	26.1942	26.1708	26.3367	26.0539	25.19	26.9967	26.7943	25.171	26.028	25.7884	24.9713	26.4502	26.6832	24.7449	24.6686	25.0012	25.2631	24.898	25.1448	24.7324	24.7256	25.1409	24.8784	25.0239	24.9308	24.3865	25.1491	24.3069	24.8922	24.3676	25.2712	24.471	24.6466	25.2573	24.4686	24.9671	24.4913
22.109	18	18	18	18	18	18	21.7672	18	21.5805	18	18	23.4742	22.5164	23.4506	18	23.0215	22.2336	24.4008	23.9059	22.4873	22.7633	24.1707	25.1277	22.6336	18	18	18	18	18	18	22.8375	18	21.951	18	18	23.1745	23.1691	23.6147	18	23.1731	22.4134	23.2017	23.0672	22.6896	23.1664	23.4126	23.8594
22.5679	25.8392	24.2193	25.3561	24.2421	24.8414	24.8911	22.5411	24.3042	25.8905	22.4777	24.2087	18	24.1126	23.8117	23.8639	24.9635	22.8745	24.6057	24.8795	23.4183	24.2558	24.5823	18	18	24.2512	23.7391	23.9866	23.9742	24.0874	24.1595	18	23.4679	24.8004	23.5215	23.4434	18	23.7943	22.9856	23.4143	23.8597	22.9926	23.6382	24.0675	23.7446	23.5089	23.939	18
26.8469	28.1137	26.546	28.0804	27.1726	27.4216	27.0076	26.0204	27.6139	27.3232	25.8633	26.6772	26.8829	26.8641	26.6883	26.818	27.129	27.2339	27.1458	26.8317	26.7288	27.0283	27.2767	27.3409	24.6361	25.3739	25.0229	25.1845	25.1782	25.604	25.1257	24.8767	25.5481	25.0701	24.6286	24.8268	24.7256	25.1074	24.9343	25.2179	24.913	25.0464	24.6768	24.8112	25.2777	24.8836	25.058	24.9334
23.8401	18	18	18	18	18	18	25.5975	18	18	24.4841	23.3305	27.136	20.8252	18	23.4176	18	22.3681	24.3806	26.1806	21.6318	24.5869	25.5978	27.4325	24.3914	18	18	18	18	18	18	24.3357	18	18	24.9122	23.9429	25.1801	21.9437	18	22.9393	18	22.6292	22.7681	25.7492	22.7949	23.457	24.9506	25.8849
23.4289	24.6182	18	24.8977	18	24.7878	23.7895	22.2131	25.2156	18	18	22.9338	23.7578	25.1633	18	24.5878	18	24.3679	24.9721	23.3724	23.4846	18	23.9687	18	23.1639	18	18	18	18	24.9757	18	23.0769	24.9915	18	18	23.2455	18	18	18	22.8691	18	18	18	23.8563	25.0468	18	23.1098	18
27.7485	26.0389	25.6626	26.0778	26.2017	25.058	26.0275	26.1086	25.4769	25.89	26.576	27.6272	28.1741	24.6995	26.1041	26.52	26.4366	25.9532	26.1188	27.6564	25.3981	25.3997	27.8003	28.4337	25.4911	24.3595	24.407	24.1302	24.5219	24.0656	24.1596	25.3686	24.1792	24.0466	25.4706	25.7297	25.2219	24.3667	23.8078	24.4334	24.3504	24.4022	24.2869	25.4517	24.809	23.8699	25.7636	25.5966
27.3997	27.6534	25.9356	27.3839	26.7779	27.1164	26.5255	27.2909	26.8679	26.7733	27.0712	27.6929	27.7935	27.0967	27.2108	26.6574	26.9354	26.866	27.3067	27.9277	26.4811	26.5424	27.9055	27.6467	25.2478	25.008	24.3308	24.6141	24.254	25.0434	24.2213	25.6875	24.7776	24.5792	25.7604	25.4112	24.9936	24.9249	24.4215	24.6627	24.5155	24.683	24.4625	25.2194	25.1227	24.4822	25.2156	24.6143
22.5866	25.4631	21.4787	24.5031	22.4123	23.2869	23.9224	24.0081	23.2487	24.275	24.2025	22.1195	18	21.6384	26.8905	23.4638	18	22.3532	23.7581	22.3724	23.6081	23.5571	23.3565	18	22.7254	24.3026	22.459	23.5873	23.0074	23.6238	23.0243	23.4453	23.4615	23.1081	24.5641	23.1257	18	22.7051	18	23.6276	18	23.0608	22.8521	22.9517	22.8859	22.8919	23.4753	18
18	24.7155	22.9532	24.5034	18	23.5885	22.537	18	23.9962	18	18	21.7186	23.6438	24.7843	24.8956	24.6129	25.0768	24.8277	24.768	22.1287	24.137	24.9888	23.6575	24.622	18	23.3675	23.3129	22.9378	18	23.4274	23.237	18	23.2935	18	18	22.8444	23.4018	24.0592	24.1083	24.0097	23.7303	23.8107	23.9846	22.9231	24.0331	24.3099	23.0062	23.4887
27.8653	29.0768	27.7056	29.1085	28.174	28.516	27.9968	27.4931	28.497	28.1939	27.082	27.9198	28.9161	29.2306	29.1405	29.4025	29.4462	29.5298	29.4296	28.659	28.5876	29.0869	28.7331	29.7209	25.7767	26.1113	25.7897	26.0343	25.6927	26.1256	25.6619	26.0587	26.2322	25.7362	26.1294	25.8705	26.2665	26.7956	26.2451	26.7204	26.5675	26.8099	26.3564	26.4215	26.694	26.5682	26.1082	26.215
24.1953	24.9168	23.4898	25.2998	25.3328	24.0103	23.2912	23.9616	24.898	24.7668	22.7838	23.4636	25.8379	24.8809	26.5397	25.0181	26.0875	25.2568	25.8286	25.7929	23.787	25.8435	25.5209	26.3593	24.7199	23.4175	24.0698	23.3464	24.2761	24.6124	24.0451	24.479	23.8597	24.8859	24.4632	24.3847	24.5261	24.6599	25.0961	24.2935	24.4673	24.0901	24.194	24.4375	23.8612	24.7127	24.2196	24.5785
23.3045	24.4176	24.4529	24.2142	24.242	23.0641	23.5088	23.0567	23.6172	24.1472	22.7826	23.927	23.7084	23.384	24.3765	22.2658	23.9856	22.8308	24.2292	22.4389	20.3992	23.6809	22.6503	23.028	23.6956	23.8078	23.8601	23.3585	23.7147	23.7782	23.7316	24.0189	23.7204	23.5888	23.9152	23.7052	22.8868	23.2487	23.3582	22.6676	23.0664	23.1468	23.3059	22.52	21.6093	23.1323	22.7561	22.5148
26.951	25.8941	26.5598	27.6012	26.9754	25.2057	27.2077	26.9062	25.8145	27.2936	18	27.2632	27.1476	24.6103	27.2063	25.0984	27.3476	25.7206	27.8278	26.7012	23.6428	27.7462	26.8352	27.5722	27.3655	25.9458	26.8801	27.4172	27.0364	25.9431	27.4539	27.6925	26.285	27.4686	18	27.7388	26.7098	25.1987	27.0344	25.2176	27.165	25.8866	27.5831	26.7614	24.9048	27.73	26.9643	26.9217
23.7142	24.5649	23.7672	23.0294	23.8594	23.3672	23.4206	23.798	24.0154	24.3502	21.5037	21.8307	23.9654	24.2942	23.9597	22.3375	23.9116	23.6316	24.3689	23.498	22.9524	24.1446	22.4805	23.6438	22.9862	22.8723	23.3126	22.6822	23.2091	22.9152	22.8427	23.5497	23.4349	23.6259	23.1499	22.6399	22.9328	23.5318	23.0122	23.1834	22.9756	23.0979	23.3492	23.1739	23.0779	23.4117	22.9432	23.0527
22.8859	25.1429	24.4105	25.279	24.5048	24.6992	24.9183	22.3224	25.0042	24.7744	21.2344	22.7618	25.8972	25.2163	26.4102	25.127	25.9235	25.4132	24.7986	24.7127	24.9832	26.1629	25.3459	26.547	23.1303	23.3035	23.7568	23.7542	23.5128	23.3728	23.7337	18	23.5135	23.3354	18	23.3566	23.9698	23.86	24.802	24.1084	24.2801	23.9505	24.1879	23.6981	24.1354	24.1832	23.0352	24.1396
28.2448	24.8947	26.4306	28.3697	27.8532	27.0992	26.8859	24.4825	27.8941	27.3628	27.6521	24.7009	25.4945	26.6862	25.8165	26.471	27.7296	26.9536	27.623	27.0449	26.2908	27.3769	26.9786	28.2627	26.3104	26.6787	27.5113	26.7761	26.6068	27.3359	27.706	27.2069	27.5853	28.154	28.0979	26.9477	24.5988	25.0076	24.9887	26.7248	27.1591	24.9011	27.451	27.7163	24.8625	25.2812	27.0258	26.8218
29.4198	28.7339	28.8617	29.0573	28.9287	27.6875	28.4627	28.9632	28.2128	29.2139	28.8278	29.3561	29.6584	28.8555	29.1269	28.7371	29.371	28.9882	29.518	29.6298	27.9994	29.1391	29.6736	30.1766	26.7943	26.0494	26.3849	26.055	26.3498	25.8466	26.0132	27.2962	26.0464	26.4163	27.4198	26.9395	26.7411	26.6077	26.3716	26.3224	26.3504	26.5153	26.4903	26.9176	26.5633	26.7205	26.9854	26.7269
30.3508	31.0459	30.6196	31.4153	30.7668	30.1734	30.8383	29.4973	30.4509	30.8914	29.4409	30.4495	30.0303	29.5586	29.9871	29.4824	29.9397	29.6163	30.0812	29.6544	28.6822	29.5972	29.641	30.5749	26.9116	26.9198	26.9139	26.921	26.819	26.7131	26.8715	26.7376	26.8403	26.9037	26.9614	26.911	26.1296	26.1118	26.1089	25.9734	26.0718	25.8707	26.0132	26.0846	26.1345	26.0341	26.0371	26.1985
27.816	28.3965	27.7746	28.9401	28.0881	27.8089	28.2158	27.514	27.5856	28.5066	26.8171	27.8192	28.0802	27.0451	27.7475	27.0675	27.7512	26.9246	27.6355	27.4821	26.1349	27.6037	27.2216	28.4919	25.1637	25.0708	25.1202	25.0937	25.0048	25.295	25.1156	25.3261	25.2031	25.3492	25.3214	25.2686	24.6296	24.7327	24.8588	24.4691	24.7648	24.4552	24.7663	24.7509	24.6459	24.8061	24.5403	24.969
27.7829	26.1269	27.0716	26.121	26.6777	26.4533	26.5918	27.7428	25.6575	27.0368	28.0033	27.3544	27.6567	25.6293	26.5004	25.8161	26.0164	25.9809	26.9404	26.9679	25.3992	26.3367	26.7714	27.8415	26.3206	24.5411	26.0146	24.5206	25.5277	24.6123	25.5739	26.4721	24.5727	25.876	26.9393	26.2686	25.3979	24.7177	25.0248	24.0648	24.8854	24.3906	25.01	25.5278	24.6022	24.9895	25.2593	25.3034
25.4222	25.425	25.5025	25.7666	25.2485	18	24.6236	24.9703	24.2457	24.9353	24.6179	25.7154	27.3676	23.5603	26.7379	24.0617	26.4024	25.7331	26.2415	26.7609	24.521	26.0353	26.3906	27.7459	24.4757	23.9749	24.4294	23.7785	23.9579	18	23.9026	24.8047	23.7427	24.0214	24.7143	24.517	26.0444	24.3795	25.3662	24.8038	24.98	24.9665	24.2805	26.1047	24.7002	25.5094	25.621	25.6771
30.1793	28.1304	29.0782	28.6461	28.9555	27.3684	28.9167	29.6891	27.1767	28.9705	29.3821	30.0235	31.1645	29.631	30.6151	29.6359	30.6033	29.5666	30.5522	30.8946	28.5998	30.4363	30.8459	30.9511	27.4436	27.1544	27.4335	27.2998	27.1976	27.2008	27.1706	27.8581	27.3639	27.0834	27.6831	27.5392	29.8742	29.5564	29.6917	29.4624	29.6841	29.4655	29.6835	29.9955	29.2957	29.6129	29.8228	29.9422
18	22.4109	22.7093	23.9136	21.2716	22.7246	18	21.8752	22.8419	18	21.3911	21.7548	18	18	18	18	21.2814	22.9582	18	18	21.6131	18	23.1406	18	18	22.2739	22.4792	22.6217	22.5583	22.3876	18	22.672	22.6506	18	21.931	22.0417	18	18	18	18	22.0839	22.9161	18	18	18	18	22.0448	18
23.8079	23.1693	25.166	22.5719	23.5737	22.9942	24.6109	18	22.9739	24.1321	22.503	23.3819	25.2598	24.0428	25.5292	23.9266	26.1579	24.0383	26.0203	24.0038	22.6567	25.44	23.5617	25.8236	22.9029	22.1001	23.636	22.4187	23.0878	22.8099	23.5173	18	22.7997	23.1688	23.8789	23.3138	23.626	23.2439	24.3135	23.364	24.2366	23.3574	24.1257	22.9082	23.0974	23.9975	22.9516	23.3962
24.3238	24.1981	24.2439	24.6807	23.9908	23.4298	24.0277	23.6434	23.7469	24.1747	22.0145	23.5047	23.1534	18	18	18	22.4224	22.3893	18	24.1376	21.124	21.1786	18	24.3027	23.8289	23.4353	23.3359	23.05	23.4791	23.2234	23.3195	23.9473	23.7811	23.6178	23.2801	23.8026	23.2223	18	18	18	22.5036	23.0049	18	22.8599	22.712	22.3978	18	23.3283
22.6802	22.6145	20.9739	23.4409	23.2278	18	18	18	22.4961	23.0786	18	18	23.2283	23.918	22.7601	23.5714	18	23.9621	23.2192	22.9	18	22.8905	18	24.1117	23.0455	22.6097	18	23.2079	23.392	18	18	18	23.0162	23.2044	18	18	23.039	23.7189	22.6576	23.3992	18	23.6292	23.075	23.0346	18	22.9904	18	22.8847
25.545	18	24.2287	18	24.118	18	23.7968	25.4362	22.0337	24.6069	25.3177	26.1542	25.9085	21.3423	24.2898	22.2028	24.72	23.8095	24.4743	24.9721	18	23.8799	25.3099	25.7597	24.947	18	23.6073	18	23.0387	18	23.1649	25.221	22.0213	23.9989	25.3958	25.2039	24.0827	21.9949	23.0413	21.7563	23.8008	22.5285	23.2561	24.6492	18	22.9934	24.3907	24.0564
18	22.7363	18	23.0445	18	18	18	18	18	18	18	18	24.2318	23.3915	18	23.8423	21.802	23.4373	18	24.5111	18	21.3203	24.2017	25.1682	18	23.0349	18	23.0712	18	18	18	18	18	18	18	18	23.6868	23.6415	18	23.5845	23.1549	23.5292	18	24.3045	18	22.939	23.9227	23.7081
24.9013	24.1197	24.2213	24.7579	23.4353	23.1969	24.1727	24.9653	23.2689	23.4862	24.3931	24.8172	24.5727	22.8609	23.1612	22.3615	23.0108	22.5149	24.3266	24.4223	21.7138	18	24.6344	25.1423	24.76	24.3128	24.1868	24.7153	23.4885	23.7384	23.6675	25.1511	23.6541	23.4994	24.881	24.7416	24.1743	23.3325	23.0153	22.8106	22.8728	22.9956	23.3627	23.7633	22.8997	18	23.473	23.7247
23.7937	22.3417	21.6079	21.9853	21.15	18	21.1746	23.0412	18	18	23.0673	23.8699	18	20.9556	18	18	18	18	18	18	20.5338	18	18	18	24.0825	18	18	18	18	18	18	23.9918	18	18	24.002	24.3399	18	18	18	18	18	18	18	18	18	18	18	18
26.3787	27.1429	27.6856	27.9444	26.7769	27.7095	27.6681	25.3214	27.3717	27.0688	25.6221	26.9711	27.5174	26.2094	27.4488	25.9502	26.603	26.4507	26.6407	26.5347	25.8309	26.0362	25.7084	27.4717	25.0825	24.8523	25.2975	25.138	25.1203	25.6516	25.1394	24.7391	25.5693	24.8597	24.7679	25.283	24.9108	25.0372	24.7969	24.3485	24.6289	24.7646	24.543	24.9526	24.9014	24.657	24.6703	24.8296
22.6913	23.5926	24.6973	23.066	23.1634	22.9112	23.8935	23.5409	23.4655	24.7843	22.9662	22.8182	18	18	18	18	18	18	18	18	18	18	18	18	23.0636	23.6023	24.3529	22.8399	23.3347	22.77	23.3956	23.7776	23.2815	23.8543	23.5522	23.2517	18	18	18	18	18	18	18	18	18	18	18	18
22.1429	18	18	18	21.0633	18	21.3316	21.558	18	21.5135	20.4434	21.545	25.3133	23.1546	26.0143	24.4176	25.1296	22.569	24.4636	24.177	23.0201	25.0123	23.4972	25.3421	21.6399	18	18	18	21.3411	18	21.7309	22.2138	18	22.0152	21.7406	22.2366	23.6603	22.4633	24.4148	22.8309	23.7146	22.8284	22.8254	23.5134	23.2342	23.4343	22.7698	23.8915
25.0049	24.1762	24.9885	25.2905	25.3166	24.2259	25.0565	24.5201	23.3164	25.8287	24.1486	24.5708	24.9619	23.6149	25.1353	23.9154	25.208	23.3795	25.0873	25.0189	22.8061	24.8804	24.811	24.0388	23.7836	23.8125	23.7329	23.6885	23.799	23.8403	23.9157	24.0016	23.4563	24.0002	24.0498	23.8691	23.5327	23.3549	23.7657	23.6269	23.6171	23.0931	23.4874	23.8703	23.6102	23.5766	23.5862	23.0006
25.629	21.7416	18	18	18	18	18	25.4188	18	22.6011	25.6237	25.4306	28.2592	18	22.5306	23.0609	24.0153	22.3297	24.7049	27.391	23.308	18	27.6359	29.0837	24.4173	20.9786	18	18	18	18	18	24.4921	18	21.8522	24.7156	24.6656	26.1481	18	21.3921	20.7177	22.4067	18	22.7517	25.6561	22.2714	18	25.8367	26.8764
29.8522	26.4673	27.2616	25.8791	27.6525	24.8104	27.9609	29.1267	24.4422	28.1442	28.8668	29.3235	29.3995	25.2394	28.0807	25.3596	28.0255	26.5614	27.5535	29.6818	25.4744	27.7374	29.5848	29.1587	27.9605	25.0574	25.8476	24.3772	25.8751	23.9901	26.204	27.9719	24.1224	26.4504	28.0943	28.0756	27.935	24.3335	26.3223	24.7774	26.3042	25.3035	26.0554	28.0382	25.4908	26.1758	28.1593	27.7148
22.0896	18	23.7094	18	21.5368	20.9905	23.8426	22.1663	18	23.422	21.6744	18	23.973	18	18	22.3084	23.0407	22.3549	18	23.5509	18	18	18	23.7962	21.8784	18	23.7062	18	22.0896	22.4661	22.8939	22.4049	18	23.1322	23.2708	18	22.9155	18	18	21.6818	22.7019	22.9493	18	23.0738	18	18	18	23.9946
34.4413	32.3331	33.0189	32.8292	33.1472	30.2366	33.0921	33.9208	30.7563	32.9963	33.6952	34.4436	33.7012	29.8812	32.2358	29.9598	32.1761	30.6615	32.5972	33.5778	29.1762	31.9708	33.4262	33.8148	32.7486	30.2637	31.1774	30.6262	31.1552	28.9668	30.9826	32.7133	29.2929	30.911	32.4128	32.6453	31.5167	28.4906	29.9018	28.4965	29.9244	28.9953	30.3705	31.5419	28.5405	29.8939	31.3772	31.2915
23.5071	18	24.4416	24.8105	25.6343	23.4363	23.846	21.8603	23.2926	24.7614	18	18	25.3689	25.4742	24.3136	25.1597	24.9131	24.9407	18	22.9669	24.1799	23.9627	25.2505	25.9674	24.3754	18	25.3569	24.3621	25.3288	23.5623	24.546	23.2197	24.3157	25.3901	18	18	23.7011	25.9319	24.714	24.5613	25.3011	25.1283	18	23.5009	24.2297	24.6022	24.1611	24.3257
26.5598	26.5419	27.3946	27.6659	27.1106	26.7281	27.6132	25.0463	27.1262	27.4238	23.7876	26.1945	28.7512	28.1868	29.1913	28.43	29.2724	28.6677	29.5025	28.2493	27.876	28.8933	28.8508	29.8453	25.0974	24.7045	24.9434	24.783	24.9912	24.9933	24.9809	24.258	25.2831	24.6968	23.4356	24.6067	26.4847	26.3084	26.7309	26.4926	26.7681	26.2407	26.743	26.2294	26.5996	26.7704	26.3829	26.7236
28.1509	29.6235	28.4819	29.628	28.0439	28.6762	28.6143	27.2791	28.8396	28.9548	27.0465	27.7122	30.9643	30.4699	30.9505	31.2515	30.7877	31.1284	30.9399	30.5537	29.8886	30.7187	30.6199	31.048	26.3265	26.8486	26.3965	26.7045	26.2498	26.8674	26.2515	26.0783	26.7174	26.2975	26.2339	25.9451	27.8592	28.348	27.9745	28.5076	27.9838	28.2557	27.8477	27.9356	28.2042	28.0136	27.8179	28.0271
25.0027	25.4744	25.5774	26.1342	24.5138	25.1259	25.7035	24.1156	25.5687	24.7598	23.9881	23.8954	24.1973	25.7822	18	25.3351	23.2571	25.5622	24.9131	26.7309	25.0759	24.376	18	25.4661	24.49	23.5992	24.8332	24.4112	24.1662	24.9603	24.2668	23.9187	24.691	24.3409	24.513	24.4904	24.1752	25.1522	18	24.7813	23.8633	24.9589	24.3632	24.244	24.9965	24.2623	18	23.7273
28.1724	29.4296	28.8614	29.5145	28.7064	28.4687	28.5275	28.0552	28.7923	28.8967	27.2493	28.1703	28.1444	28.2712	27.7713	27.8916	28.1413	28.4575	27.8952	28.006	27.0735	27.9316	28.0658	28.3729	25.8838	26.5491	26.4178	26.3512	26.3059	26.2094	26.2053	26.1388	26.3232	26.2633	25.7732	26.0802	25.457	26.0625	25.5882	25.8607	25.5603	25.9438	25.3602	25.6286	25.8447	25.6228	25.539	25.3519
27.9244	26.5838	26.5571	26.7575	26.8266	25.0838	26.9039	27.3348	25.4593	27.0328	26.6935	27.5916	28.8926	25.9974	27.244	26.1901	27.1923	26.7108	27.9469	28.7795	24.6199	27.276	29.0072	29.3576	26.2613	25.0169	25.4178	24.924	25.3112	24.8117	25.3192	26.4074	24.4566	25.1337	26.2244	26.2609	26.4869	25.0676	25.5702	25.0318	25.3161	25.2148	25.7552	26.5685	24.8384	25.7398	26.7074	26.6068
18	26.7759	26.1618	27.1127	26.4944	26.3146	26.769	18	26.5684	27.0049	25.8276	18	24.8413	18	26.9403	26.1787	27.0103	26.5665	26.5318	18	18	18	18	18	18	26.7998	26.6211	26.8884	26.6457	26.9899	26.953	18	27.0711	27.1176	27.0734	18	18	18	26.8517	26.6291	26.8824	26.8683	26.3747	18	18	18	18	18
18	18	23.4197	18	21.7605	18	18	18	18	18	18	23.6777	24.5156	18	24.1982	22.0081	23.5072	22.6096	24.6349	23.8599	18	23.9144	23.7687	24.764	18	18	23.3521	18	21.9416	18	18	18	18	18	18	23.6443	24.3326	18	24.1019	22.4776	23.3986	22.9061	23.5908	24.0007	18	24.0571	23.8549	23.4798
27.9349	28.4245	28.4313	28.9988	28.3418	28.335	28.44	26.6204	28.6046	28.3507	27.0022	28.0013	29.1143	28.3956	29.4511	28.4619	29.351	28.7603	29.5799	28.7062	27.8459	29.1002	28.5534	29.8573	25.2576	25.3583	25.3854	25.353	25.2271	25.5163	25.3695	24.8579	25.6103	25.2138	25.1307	25.4521	25.6942	25.6144	26.1772	25.7324	26.0252	25.5929	25.9679	25.5913	25.6924	26.1468	25.5887	25.883
25.9329	27.9947	26.7474	28.2289	27.2374	27.007	27.1845	23.1663	27.2951	26.8328	24.0383	26.2987	25.71	27.1265	26.3219	26.8905	25.561	27.5264	26.4209	25.053	25.88	25.8516	24.6968	26.3549	24.321	25.2567	24.8384	25.6333	24.9653	25.3744	24.8554	18	25.3602	24.7392	23.0452	24.5472	24.1952	24.977	24.1432	24.9113	23.7309	25.2571	24.1239	24.1617	24.8215	24.3286	23.8536	24.2112
27.2425	25.0207	26.5704	25.654	27.3577	25.9342	26.2098	26.7681	23.2669	26.5111	26.2981	26.8065	28.139	23.3582	27.7427	25.5763	27.6288	25.0067	27.8312	27.9717	24.8971	27.4885	27.8704	28.519	26.1824	24.4432	25.7229	24.648	25.512	24.6774	25.1066	26.1294	24.5556	25.0656	26.0115	25.8971	26.1117	24.0662	25.8359	24.5669	25.5488	24.5455	25.7469	26.1838	24.7443	25.5733	26.1822	26.3342
24.3184	25.6496	23.7515	25.5701	23.8043	24.0807	23.8154	23.8211	23.9962	18	23.7485	23.8508	24.5748	24.075	23.1216	22.9096	23.7665	23.0503	23.2604	23.9306	18	18	23.5133	25.6726	24.6943	24.4144	23.8408	24.384	23.6844	23.9657	23.7195	24.3157	23.8275	18	24.5192	23.9315	23.7617	23.5908	22.9249	24.0822	24.3608	24.0497	23.0026	24.7744	18	18	24.3025	24.3625
28.1553	28.111	28.1585	28.6449	27.724	27.2634	28.5533	27.4006	27.3985	28.5653	27.41	27.902	27.8065	27.0386	27.4296	27.0075	27.7715	27.3648	27.7601	27.5849	25.9777	27.2454	27.9171	27.7484	25.7307	25.1971	25.762	25.2407	25.3957	25.1425	25.4481	25.946	25.2496	25.5287	26.078	25.4467	24.8105	24.7225	24.8497	24.4493	24.8529	24.4312	24.8703	24.9201	24.5594	24.8644	24.9552	24.7098
27.9871	23.3355	26.5521	24.1774	25.5129	24.4752	24.5128	28.5037	22.681	27.0167	27.6734	28.295	27.8922	21.2566	26.1349	23.4933	25.4128	23.9435	26.0557	27.7984	24.727	26.3861	28.4312	27.8426	26.5281	21.5829	25.1166	22.1026	24.6495	23.2741	23.6936	27.4289	22.1984	25.5883	27.4409	27.1523	25.8042	21.4321	24.0533	22.6286	23.8839	22.5764	24.1497	25.9574	24.0842	24.321	26.7826	25.8122
23.9202	18	23.8468	21.6001	21.9857	18	24.098	23.01	18	22.7371	23.13	24.5156	27.2519	24.7883	27.2338	24.4972	27.2119	25.2657	27.2895	27.1706	23.2552	26.752	26.8176	27.7568	22.1239	18	22.8048	20.6341	18	18	21.8793	22.8157	18	21.988	23.1988	23.3303	25.9227	23.8488	24.9471	22.6697	25.025	23.0409	25.7799	25.2309	22.9943	25.3029	25.2868	25.5924
33.2711	31.4509	31.9821	31.8577	32.0539	29.8077	32.2197	32.9059	29.9716	32.2434	32.4869	33.0702	33.1362	30.0394	32.2021	30.1136	32.0406	30.9038	32.0359	32.9371	29.6476	32.2055	32.874	33.8535	31.0768	28.9278	29.8288	28.8626	29.7707	27.9614	29.8109	31.287	27.8461	29.8283	31.3197	30.9863	30.4567	28.0843	29.4464	28.0548	29.2697	28.3267	29.4635	30.5082	28.3755	29.6351	30.3637	30.6794
27.7477	27.9613	27.2837	28.3306	27.0795	27.2875	27.3703	27.0657	27.4257	27.116	26.6591	27.5488	30.2239	29.1406	29.7332	29.1006	29.6515	29.2848	29.5596	29.7793	28.0214	29.4487	29.7106	30.3798	25.7375	25.6916	25.2899	25.6338	25.2582	25.5744	24.8982	25.4392	25.6098	24.8937	25.3661	25.4763	26.6972	26.7784	26.7478	26.6562	26.7104	26.4906	26.5365	26.7873	26.4792	26.6417	26.573	26.6798
26.7706	23.3574	26.2223	23.9337	26.4551	18	25.8312	26.1987	21.9213	25.7495	25.9348	26.5396	27.1658	25.1579	25.1879	24.829	23.6228	24.7845	23.9431	24.96	23.2703	25.1057	25.0054	27.1392	26.1426	25.4124	25.6413	24.7398	25.2559	18	25.0349	26.1418	24.5831	24.882	26.2049	25.9727	25.611	26.2867	26.3889	25.8571	25.6495	25.5108	25.9406	25.8112	25.4795	25.8969	25.6589	25.471
26.8972	26.3345	26.581	26.7561	26.52	25.0199	26.5108	26.4072	24.7971	26.2556	25.9456	26.5504	25.3946	24.4594	25.9646	23.8816	25.9497	24.8386	25.6805	26.4953	18	25.8815	26.0707	25.838	25.8479	25.2429	25.8311	25.4466	25.5235	24.7896	25.6812	26.4029	24.3409	25.2036	26.3231	25.7515	25.1746	24.1785	25.0038	24.0056	25.0349	24.3234	25.5328	25.3697	18	25.2858	25.2345	25.4836
18	22.4469	22.3865	22.1591	22.1546	20.6031	25.8412	18	22.8362	22.5126	18	23.2811	18	18	24.7687	18	18	18	18	21.8709	18	18	18	18	18	18	23.8101	23.0203	23.4131	22.6041	23.4324	18	24.256	23.6817	18	24.8019	18	18	23.6121	18	18	18	18	23.1754	18	18	18	18
26.8644	31.629	27.3326	31.8458	26.8153	26.1426	27.0156	26.4928	26.7925	31.3628	26.3584	26.6652	28.6492	30.7679	28.938	27.9118	29.1996	28.0802	29.1887	28.3481	26.6171	28.9806	28.0081	29.2943	28.2772	27.7524	28.5183	28.0356	28.3284	27.8962	28.2159	28.4902	28.3272	28.6667	28.9718	28.3629	29.3583	28.9195	29.5235	29.1247	29.7008	29.0102	29.7331	29.3078	29.261	29.8501	29.1524	29.4921
28.6766	30.2615	29.1814	30.4629	29.4747	29.3962	29.4062	27.8762	29.428	29.3317	27.4045	28.8969	29.8978	29.4448	30.0483	29.5879	30.1559	29.8451	30.3189	29.5879	28.9593	29.7578	29.7172	30.4734	26.1209	26.7175	26.4007	26.7869	26.2704	26.8176	26.1579	26.0171	26.6822	26.1552	26.0446	26.2042	26.4637	26.883	26.5703	26.8668	26.6454	26.6895	26.6651	26.415	26.8646	26.6446	26.3282	26.4036
24.3179	24.5972	23.4896	24.6713	23.5306	24.5014	23.7713	23.6469	24.8663	24.3894	22.4311	24.3752	24.282	24.161	23.2329	24.5953	24.0928	24.4584	18	24.972	23.3173	23.1199	24.6791	24.0984	23.3877	23.217	22.9483	23.5529	23.0378	23.7873	23.1539	23.5754	23.7663	23.3846	23.0979	23.818	23.6925	23.5812	23.1567	23.8228	22.951	23.2924	18	24.1753	23.7354	23.2617	23.2564	22.4425
22.0933	25.2557	23.5409	22.9977	18	23.5305	18	22.2985	25.9073	22.4968	22.1928	21.467	22.6816	24.9115	25.8643	18	25.5119	22.8225	25.2451	23.3695	22.1843	23.6826	22.9758	24.4901	23.5128	24.3696	23.9535	23.7806	18	23.8067	18	24.5126	23.8107	23.9002	24.7339	23.0184	23.5424	24.7996	23.7735	18	23.7322	24.3903	23.5258	23.7286	24.6748	24.1272	24.0354	23.6503
26.9226	23.9807	24.7134	24.0799	24.2101	22.864	24.5103	18	18	24.426	18	26.8163	26.6334	18	25.308	18	25.3095	23.4187	24.96	26.1658	18	24.5801	26.2738	18	26.3341	24.9472	25.8042	24.845	25.3328	24.624	25.4903	18	18	24.295	18	26.2718	25.5038	18	23.7149	18	24.85	24.7414	25.5717	26.2043	18	25.4973	26.2577	18
21.4009	18	23.1715	18	22.5963	18	22.5682	23.2831	21.1204	22.2931	20.2949	21.2352	25.1207	22.7453	24.721	21.9717	25.3793	21.7757	24.6614	24.6149	21.2236	24.716	25.418	25.0734	21.3679	18	22.811	18	22.5832	18	21.8674	22.7065	21.3051	21.6943	21.4842	21.603	23.6929	22.882	23.8683	22.3383	23.671	21.8902	23.1851	23.4481	21.703	23.5531	24.7733	23.3254
28.8656	29.4333	29.2103	29.921	29.2731	29.0492	29.1435	28.1158	29.0846	29.547	27.7759	28.5121	30.0364	29.8002	30.4181	30.0036	30.4186	30.3027	30.3404	30.0375	29.2858	30.1234	29.9183	30.1867	26.3765	26.3744	26.5102	26.6237	26.4505	26.6861	26.4549	26.3258	26.7482	26.5329	26.4558	26.2654	27.0471	27.2696	27.1021	27.2042	26.9555	27.3701	27.0565	27.1485	27.3862	27.0832	27.0141	26.8694
26.5492	27.1993	27.0991	27.6776	27.4657	27.7323	27.0962	25.2826	27.2986	27.4895	25.3441	26.1593	27.0821	27.2499	27.1334	27.0334	27.1724	27.5576	27.4429	26.7244	26.4765	26.7816	26.8865	27.5596	24.7463	24.7008	25.2249	24.9489	25.0778	25.3849	25.1259	24.5382	25.3753	24.9306	24.9273	24.9248	24.8699	25.2634	25.1506	25.1851	25.1858	25.3964	24.8198	25.1063	25.3419	25.0062	24.8911	24.8397
23.1474	24.119	23.45	24.8795	18	24.0335	23.7266	23.0223	24.1013	25.2877	22.3048	23.5478	18	22.8665	24.36	23.8625	18	22.8378	23.9723	18	23.2309	18	23.5342	18	23.5599	24.1688	23.9096	24.6936	18	23.8375	23.9708	24.0059	23.579	24.709	23.6206	24.0215	18	23.4741	23.3757	23.0952	18	23.1752	23.8653	18	23.4343	18	23.6613	18
23.8656	24.8332	24.8106	24.1889	25.3051	25.2619	23.7438	24.2158	24.4219	23.5423	23.4782	24.2593	24.4606	23.935	25.2922	24.2496	24.4813	24.1873	24.8767	24.5109	23.1022	25.2278	24.6156	26.181	24.0132	22.5689	24.2992	23.9533	24.3915	24.9505	23.3177	24.7103	22.6857	23.8094	23.4519	24.2034	24.6638	24.2231	24.4137	24.3318	22.4407	24.2142	23.9538	24.8466	24.1329	25.0901	24.339	25.0738
25.4953	23.9357	24.2565	24.4181	25.1661	23.2308	24.2937	21.4154	24.1077	24.8349	18	25.1206	25.2871	23.3813	24.0946	24.2318	24.9154	24.8163	25.1936	25.1881	22.8833	24.3468	23.9913	25.449	23.9638	23.5896	24.0825	23.4846	23.9274	23.4495	23.7065	18	23.6562	23.7654	18	23.7903	23.7898	24.1646	24.0723	24.4088	23.6447	24.6372	23.9067	23.9225	24.3191	23.8413	23.6502	23.6855
30.3349	29.9985	29.1223	30.4526	29.662	28.8629	29.9254	29.9126	29.2924	29.8314	29.4784	30.0527	30.216	27.9061	29.1902	27.9023	29.1204	28.0549	29.0581	29.8693	26.938	28.9231	30.1544	29.8274	27.8531	27.2845	26.9986	27.3899	27.0469	26.9728	27.0219	28.0127	26.824	27.2189	28.2649	27.8203	27.2895	26.3302	26.6031	26.226	26.4389	26.1671	26.6044	27.3032	26.052	26.6982	27.3917	26.948
28.1764	26.8038	26.538	26.7824	25.9763	25.6166	26.1957	28.5497	25.8006	25.1143	28.1535	27.6824	28.4583	25.8043	25.2571	26.012	26.566	26.5942	26.901	28.1509	26.0203	26.9826	28.1681	27.907	27.2984	25.4857	25.6784	25.2527	24.9026	24.9319	25.0714	28.1257	25.0195	24.5879	28.0392	27.6072	27.0269	25.0006	24.6456	25.1112	25.1463	25.5481	25.4765	27.0278	25.8613	25.7473	26.9455	26.5611
28.2416	29.2083	28.266	29.129	28.5059	28.2554	28.4763	27.4514	29.0232	28.3251	27.3818	28.0618	30.5702	30.7317	30.8	30.861	30.7893	30.9057	30.9056	30.2096	29.6419	30.7039	30.1829	31.0751	26.2859	26.9299	26.3689	26.8083	26.2075	26.7515	26.156	26.0761	27.0214	26.0698	26.6158	26.2789	28.0742	28.6449	28.1244	28.5994	28.0847	28.5522	28.2048	27.9888	28.4429	28.14	27.8934	28.2343
34.3515	35.2802	34.6669	35.9347	35.0426	34.2437	35.1603	33.7419	34.6667	35.0804	33.5915	34.1262	34.1434	34.4672	35.1462	34.8199	35.1237	34.8134	35.1376	34.0087	33.5142	35.1249	33.998	34.9454	31.1945	31.5589	31.4288	32.0114	31.6212	31.1952	31.7079	31.0911	31.477	31.5973	31.1501	31.0259	30.3837	31.2441	31.4276	31.5076	31.4348	31.3973	31.3837	30.5058	30.9917	31.6327	30.5308	30.8212
27.5553	27.8118	28.2466	28.7573	28.2993	28.3124	28.3	26.1567	28.9167	28.7239	26.2405	27.2276	27.7531	28.7334	28.6228	28.7323	28.5763	29.0227	28.6568	27.6612	28.3393	28.6235	28.316	28.1611	25.4748	25.2451	25.7606	25.5985	25.5964	26.0766	25.487	25.1345	26.2902	25.7746	25.8054	25.2547	25.2739	26.3197	25.5514	26.136	25.5717	26.2739	25.6812	25.5433	26.4776	25.7377	25.5306	25.1266
30.3624	32.0959	31.4848	32.1079	31.8926	31.4364	31.763	30.1195	31.5749	32.3044	29.4239	30.3126	30.9592	30.9624	31.6827	31.5638	31.9034	31.5135	31.8742	30.6031	30.7491	31.3921	30.92	30.9482	27.443	28.4157	28.3067	28.1931	28.441	28.5127	28.2623	28.0964	28.463	28.8155	27.6992	27.56	27.3209	28.0235	28.0714	28.2712	28.2398	27.9657	28.1807	27.4291	28.3428	28.067	27.6818	27.2336
25.9455	26.5767	26.2028	26.7152	26.3859	26.2205	26.1666	25.6728	26.6799	26.3056	25.5001	26.0264	26.39	26.4068	26.2482	26.0293	26.4181	26.0374	26.6096	26.488	25.4628	25.749	26.0735	27.0173	25.8058	25.9116	25.8194	25.7629	25.7242	26.1119	25.6271	25.8501	26.2882	25.6055	25.832	25.7957	25.527	26.1538	25.6149	25.9668	25.6853	25.6636	25.5494	25.6416	25.8856	25.6288	25.3923	25.7972
24.1203	23.5989	24.0074	18	24.2383	18	23.1556	23.3643	18	22.3332	22.7039	23.2577	23.0613	18	22.8431	18	23.7091	18	18	18	21.6312	22.4032	23.0537	23.2994	23.5773	22.9159	23.9088	18	23.7095	18	23.4534	24.4014	18	23.3104	24.0681	23.4251	22.7483	18	22.6387	18	22.8988	18	18	18	22.9447	22.4713	22.9663	22.6551
18	24.0452	22.4904	22.7633	18	22.19	18	18	22.2622	18	18	18	24.1083	25.0338	24.0342	24.6782	25.2594	24.9754	24.7624	24.0439	24.3352	24.2201	24.1535	25.1999	18	23.3229	22.6371	22.8717	18	23.1693	18	18	23.083	18	18	18	23.5262	24.6146	23.8283	24.3686	23.8257	24.4271	23.7311	23.8034	24.4951	23.9379	23.9203	23.7084
30.6369	30.8661	31.0672	31.2836	31.2222	30.1641	31.4511	30.5143	30.2591	31.3898	30.1707	30.5091	30.7226	29.605	30.9039	29.7403	30.8324	29.8776	31.0755	30.3639	29.2651	30.6543	30.5384	30.9401	27.8746	27.6136	28.3	27.562	28.0756	27.4731	28.1162	28.2682	27.4713	28.2484	28.2363	27.8956	27.3324	27.0322	27.4104	26.959	27.5453	26.8883	27.528	27.4113	27.2345	27.3539	27.3445	27.2075
25.7654	25.5143	25.6989	26.9446	26.0103	25.8957	25.5565	24.978	26.393	25.9812	24.8432	25.8245	26.2628	26.6477	25.6371	26.0616	25.8583	27.0188	25.5613	25.5669	24.9847	25.8805	26.1381	26.1887	24.7027	24.7449	24.7412	25.3368	24.7294	25.0633	24.6541	24.5792	25.3143	24.7269	24.5494	24.6287	25.1523	25.7664	24.8625	25.3224	24.7077	25.716	25.0357	24.7848	24.6147	24.7152	24.7824	24.8601
25.506	25.5391	25.7106	26.0007	25.4844	25.41	26.2993	25.107	25.2573	26.5697	24.8215	26.0483	27.2771	26.8483	27.8541	27.1394	27.8523	27.169	27.9166	27.1226	25.8478	27.6945	26.4517	28.4259	23.8104	23.5022	23.8964	23.5748	23.873	23.821	23.9066	23.6061	23.3881	24.063	24.4298	24.1345	24.4392	24.5345	24.8814	24.8042	24.8814	24.4792	24.8124	24.5111	24.7422	24.9249	24.3089	24.6353
21.7342	23.2026	18	24.1077	22.5752	21.9923	22.2847	18	22.3274	22.8396	18	18	18	21.4155	18	21.5576	18	18	22.4596	18	18	18	18	18	21.9963	22.5184	18	23.1472	22.7452	22.4944	22.4873	18	22.8531	22.9711	18	18	18	21.8903	18	22.489	18	18	22.1814	18	18	18	18	18
33.0312	31.6264	32.5751	31.5857	32.8107	30.3913	32.9707	32.5123	30.4279	33.0807	32.3844	33.0169	32.9853	30.1975	32.4125	30.4611	32.6201	30.7377	32.5343	32.7377	30.0084	32.3291	33.1556	33.3572	30.8649	29.1695	30.44	29.0861	30.4372	28.777	30.4899	31.0189	28.4838	30.6613	31.1747	30.9923	30.3062	28.5059	29.7758	28.5633	29.8792	28.704	29.9473	30.3671	28.8212	29.8884	30.6784	30.3655
18	24.4364	18	22.2172	18	18	23.188	18	24.3758	22.5943	20.1201	18	25.3109	25.3502	25.3519	25.1726	26.0934	26.5831	26.8553	25.296	24.3919	25.3994	25.7698	26.5529	18	23.2689	18	23.3715	18	18	22.6175	18	23.0975	22.8058	23.0713	18	23.6805	24.1361	24.1518	24.0756	24.2996	24.5851	24.7134	23.5523	24.1479	24.5206	23.7537	24.4054
30.4133	30.7528	30.6704	30.9991	30.818	29.9591	30.9312	29.8713	30.5777	31.1543	29.7754	30.3446	29.9341	29.2934	30.1755	29.3107	29.9701	29.4129	30.1439	29.573	28.6431	29.7283	29.5572	30.4179	26.9318	26.7591	27.1011	26.7511	26.9454	26.6659	27.0152	27.0332	26.7832	27.0606	27.388	26.9763	25.9724	26.0902	26.1169	25.8101	26.0591	25.8021	26.0934	26.1297	25.9932	26.1318	25.9479	26.0907
29.8131	30.5056	30.347	31.0719	30.1025	30.2014	30.6729	28.9371	30.4124	30.2935	28.8661	29.6277	31.0654	31.0423	31.2911	31.5499	31.2797	31.7784	30.8764	30.6642	30.5331	31.171	30.7036	31.3973	27.775	27.8954	28.2267	28.1747	27.9519	28.3576	28.2208	27.5414	28.4068	27.7791	27.646	27.6977	28.3173	28.9723	28.493	29.087	28.5482	29.0879	28.4098	28.2283	28.9625	28.6612	28.2693	28.389
18	21.4013	22.1733	21.565	22.4847	21.1791	23.5285	18	20.9431	18	22.0066	18	26.3284	23.9247	25.5602	24.6608	25.3042	22.55	25.2723	26.1386	23.331	24.8646	25.944	26.7381	18	21.8205	18	21.7541	22.9698	22.2484	23.5204	18	21.8752	18	18	18	24.5196	24.0723	24.0082	24.0848	23.7846	23.5711	24.5307	24.6125	23.8387	23.6278	24.4642	24.693
29.7705	29.9232	29.4142	29.8528	29.5009	29.1619	29.5697	30.2535	28.8973	29.7554	29.9644	29.797	30.027	28.9867	29.4063	28.8266	29.9067	28.7885	29.6304	30.2961	28.4065	29.5609	30.1918	29.7582	27.4751	27.0818	27.2415	26.8382	27.0351	27.0504	27.0256	28.2213	26.5918	27.0997	28.1903	27.5486	26.937	26.9261	26.5942	26.5826	26.8913	26.5271	26.8108	27.5754	26.8681	27.0604	27.3415	26.5375
23.8029	28.7404	26.4434	29.2667	27.0825	28.2897	25.7931	22.5601	28.8593	26.1135	23.514	23.3992	27.7196	29.8778	28.9536	29.9589	28.9743	30.1706	29.097	27.3694	28.804	28.6113	26.6923	28.2762	19.902	25.7362	24.1688	26.0809	24.0708	25.8867	23.4725	19.7819	26.1577	23.4578	20.4732	19.3436	23.9671	27.3402	25.685	27.3555	25.6566	27.1225	25.7142	24.9811	27.003	25.446	23.6681	23.9432
18	18	18	18	18	21.2708	18	18	18	18	18	18	27.1981	24.8739	25.1987	23.8442	24.675	25.8945	26.5782	26.1036	23.7549	24.727	26.52	27.3633	18	18	18	18	18	21.4532	18	18	18	18	18	18	25.2831	24.483	24.9511	23.6972	24.199	24.7475	25.2777	24.6057	23.5998	24.4801	24.9285	25.5341
26.5547	25.0964	26.5146	25.2774	26.5447	23.6525	26.3875	26.2881	23.9593	26.4376	26.017	26.4451	26.1694	24.1116	25.8732	23.5804	26.0064	23.8956	26.1451	25.8718	23.1679	25.969	25.9605	26.7321	26.9614	25.1403	26.9261	25.0857	26.7503	23.995	26.5578	27.2659	24.126	26.5231	27.3218	26.9129	26.0214	23.9967	25.6192	23.7145	25.9328	23.8486	26.0423	26.0477	24.0328	25.919	26.0818	25.7445
26.1903	26.794	27.1095	26.1509	26.2274	26.5799	26.5953	25.4722	26.6922	26.8597	24.2976	25.6282	25.4051	26.1262	26.2016	26.4717	25.9264	27.0697	26.6849	25.4561	26.0678	26.5786	26.181	26.5596	24.9465	25.0573	25.6567	24.9155	24.9684	25.0272	25.507	24.9611	25.116	24.931	25.1551	24.5722	24.4107	24.8647	24.7761	24.9088	24.2531	25.107	24.8102	24.151	25.205	24.9242	24.74	24.5804
26.3334	27.7345	26.7823	27.634	27.5247	26.9044	27.2108	25.663	26.7737	27.7625	25.6094	26.3819	24.8665	26.2251	26.6566	26.3639	25.8824	25.865	26.9149	24.8136	25.9914	26.4261	25.8158	27.3106	24.7279	25.4009	25.1499	24.9329	25.2214	25.3917	25.1622	25.0227	25.0418	25.5645	24.9986	24.6686	24.131	24.3993	24.5514	24.4662	23.5092	24.4595	24.677	24.0845	24.7444	24.3875	24.2479	24.2513
28.1947	28.6037	28.3453	28.4977	28.7992	27.5352	28.712	27.2247	27.9401	28.1587	27.4006	27.9981	27.2448	27.0189	27.9117	26.1954	27.6136	27.3153	27.4908	27.3389	26.1611	27.5787	27.5979	28.0224	26.5307	26.5958	26.5973	26.5216	26.7282	26.2013	26.7511	26.637	26.3383	26.7403	26.8713	26.5096	25.5608	25.9432	25.8526	25.6762	26.281	25.5961	25.8064	25.6084	25.588	26.1441	25.7591	25.7964
28.0816	25.4753	26.4006	25.8135	26.3878	24.5217	26.8307	27.8943	24.0161	27.0948	27.02	28.6772	27.2818	23.4396	25.1152	23.1009	25.3701	23.6367	25.1498	26.3264	23.4611	25.0559	27.398	27.5919	27.846	24.9365	26.3372	25.2711	26.3374	25.0062	26.1501	28.3598	24.3324	26.3476	28.0797	28.6845	26.6544	23.7963	24.809	23.3605	24.61	23.7231	24.8019	26.2572	24.4702	24.9886	26.4189	26.0283
29.6973	30.5054	29.9136	30.9323	30.1795	30.1864	30.2172	28.2712	30.3643	30.1111	28.0037	28.9505	29.8075	29.7669	30.1944	29.8916	30.1546	30.3622	30.0504	29.7742	29.3607	29.8897	29.6686	30.1383	27.5513	28.3359	28.206	28.603	28.1371	28.6259	28.0877	27.663	28.616	28.1106	27.8174	27.4672	27.1332	28.3047	27.6785	28.2113	27.8002	28.3365	27.7445	27.389	28.408	27.8608	27.4848	27.3532
29.5999	29.8982	28.9523	30.2178	29.5071	29.1982	29.2311	28.3447	29.2094	29.2988	27.9389	29.249	32.1499	31.2887	31.9679	31.2055	31.7351	31.2807	31.8889	31.8256	30.4974	31.4334	31.4824	32.6806	26.7103	26.6638	26.1923	26.6799	26.2794	26.706	26.1595	26.3517	26.5705	26.1081	26.1662	26.4077	28.5397	28.3015	28.3032	28.3027	28.2611	28.1282	28.2175	28.4362	28.2129	28.1909	28.2377	28.5858
31.9417	32.7856	31.999	33.0347	32.3947	32.1844	32.2219	30.8134	32.2392	32.0416	30.0937	31.7082	33.5839	33.191	33.8382	33.3323	33.7208	33.5464	33.7918	33.2087	32.5343	33.5177	33.1841	34.0583	29.5361	30.0097	29.7963	29.9664	29.942	29.939	29.8103	29.1943	29.9906	29.5224	28.8811	29.437	30.5439	30.9123	31.025	30.9637	30.9272	30.9318	30.9494	30.565	30.8211	30.969	30.5059	30.8096
27.828	29.2417	28.1936	29.7749	28.4983	28.6413	28.6525	27.397	29.1416	28.4706	27.1735	27.6304	29.1466	29.6165	29.0935	29.852	29.175	30.1594	29.4397	29.1727	28.9428	29.0716	28.9562	29.2562	25.8433	26.2449	25.974	26.3818	25.9258	26.3429	25.9213	25.853	26.6333	25.9866	26.2407	25.9859	26.435	27.2077	26.2263	27.0919	26.381	27.3624	26.4862	26.5872	27.0209	26.414	26.3426	26.4819
20.2042	22.076	18	23.0306	22.1344	23.5567	20.428	18	22.818	18	18	18	25.5561	24.7956	25.7975	24.0859	25.2541	25.289	26.1839	24.8734	23.0021	25.174	24.6738	26.3195	21.511	22.5171	18	22.9963	22.6638	23.4206	21.548	18	22.5253	18	18	18	23.9553	24.224	24.1127	23.6279	23.4737	23.5978	24.4024	23.7853	23.4502	23.6312	23.328	24.5588
29.2703	24.1603	25.2486	23.6572	25.658	23.4303	25.9239	28.9559	22.4102	25.8479	28.6593	29.0655	29.5886	23.0328	26.2894	23.7669	25.9067	25.1496	24.9571	29.3298	24.3162	26.2637	29.2141	29.7913	27.4644	21.8749	24.6699	21.3335	24.3699	21.2123	23.57	27.5376	21.5907	24.9331	28.0706	27.4142	27.2716	19.8693	24.6506	21.525	24.0803	23.694	23.8686	27.3348	22.5011	24.4705	27.3398	27.1163
26.767	27.2733	27.2188	27.2713	27.0436	26.1797	26.7996	24.6395	26.7642	27.5914	23.9406	25.8862	26.9406	25.7023	27.3096	25.8183	26.737	26.2492	25.9538	27.0591	25.2961	27.5062	25.7174	26.9148	24.0881	25.2427	25.9132	25.5182	25.6222	25.5307	25.5809	25.3386	25.8873	25.6085	24.8058	24.488	23.9164	24.9281	25.0646	25.3325	25.2464	25.2695	24.5953	24.1396	25.1205	25.4706	23.9697	23.4958
24.969	18	22.0395	24.3183	22.3319	21.5324	23.5824	24.8226	18	22.1272	23.8307	24.1245	23.4968	22.1297	18	21.8302	22.1766	22.3721	22.9846	21.9457	18	23.9895	18	18	25.0655	18	22.5949	23.8685	21.9207	22.4399	23.7328	25.4296	18	22.4245	25.3135	24.7702	23.3283	22.9094	18	22.4591	22.2604	22.8815	22.9279	22.2764	18	23.8934	18	18
25.5142	24.6126	24.7151	24.7923	25.0403	25.0836	25.3998	23.6044	23.9429	25.7718	23.774	25.2407	27.1372	24.6991	27.2849	24.2104	26.0455	25.3332	26.5317	25.5738	25.1681	26.9918	25.8859	25.9908	25.0321	23.5837	23.9443	23.469	24.1075	23.8395	24.2741	23.8191	23.681	24.089	24.649	24.0109	24.3256	24.5724	25.3661	23.4866	24.5278	24.735	25.0786	24.2549	24.9895	25.2028	24.3465	24.5609
23.7994	25.1199	22.8296	24.91	23.4909	24.2727	21.8077	22.2646	18	25.1841	23.092	22.7638	22.3773	20.9019	18	18	18	18	18	21.5472	18	18	18	18	22.3223	23.2165	23.66	23.2239	23.1566	23.6118	22.532	23.2189	18	23.1086	23.5395	23.8797	22.1785	22.1635	18	18	18	18	18	22.3463	18	18	18	18
18	22.4519	18	22.7198	18	18	18	18	22.5154	18	18	18	23.3185	22.9086	23.6257	22.3366	24.3791	23.0462	23.4579	18	18	27.6988	23.273	24.0763	18	24.1105	18	24.1267	18	18	18	18	24.4011	18	18	18	24.4479	24.6178	24.6449	24.2833	26.0183	24.5515	24.5402	18	18	24.7295	24.5598	24.652
29.3969	28.5874	29.2432	29.0276	29.1737	27.5774	30.0948	28.4123	27.7986	29.5079	28.2515	29.2831	30.0401	28.7071	29.304	28.3277	29.6388	28.9521	29.7626	29.5644	27.1292	29.5596	30.1344	30.442	27.3116	26.1375	27.1437	26.4959	26.9475	26.0993	27.1114	27.1972	26.0875	27.1384	27.5603	27.1696	26.9114	26.6333	26.7144	26.3126	26.9164	26.446	26.9447	27.0398	26.3918	27.1789	27.085	27.1009
24.9066	26.769	25.7761	27.0172	26.0244	26.4503	25.8465	24.1437	26.5795	26.4588	23.752	25.1922	25.8647	26.039	25.5106	25.9084	25.6085	26.1371	24.8765	25.5804	25.4182	24.9722	25.2595	25.445	24.2439	24.5596	23.8422	24.4681	24.1598	24.7578	23.9364	24.1411	24.5684	24.1768	24.1881	24.1124	23.7101	24.6366	23.7966	24.2745	23.7994	23.9775	23.3619	23.7356	24.42	23.6723	23.8601	23.6101
31.6665	32.7237	31.7593	32.7142	32.1266	32.0858	32.1234	31.1252	31.9153	32.1954	30.6811	31.3839	32.1702	31.3981	32.4036	31.5138	32.489	31.8582	32.3838	32.2649	31.1988	32.1527	32.1612	32.36	29.7684	30.2509	29.8013	30.1484	30.2358	30.3313	30.0597	30.0762	30.1499	30.1789	30.1612	29.8991	29.84	30.0674	30.146	29.8781	30.2842	29.9951	30.12	29.8834	30.0674	30.2091	29.9335	29.6218
25.3586	25.5424	25.9271	26.1926	25.5059	24.6245	25.4013	24.8048	24.9983	25.4569	23.4887	24.8746	23.795	21.8514	24.1384	22.5663	23.3176	22.7364	23.6224	22.8382	22.0274	23.8082	21.9675	24.5295	23.7797	24.2212	24.673	23.8032	24.0336	23.2272	24.2459	23.9057	23.7653	24.0709	24.3521	23.9414	23.0991	22.817	22.6448	23.009	22.4367	22.3903	22.5604	22.298	22.9482	22.6814	23.0429	22.3817
25.4119	24.6252	24.3318	24.326	22.8479	22.5527	18	24.9199	22.2677	18	23.2313	25.714	26.0345	22.5872	18	22.874	18	23.0905	18	23.9983	23.1867	18	25.5536	25.002	24.8492	23.6585	23.0422	23.1828	23.4458	23.1309	18	25.2795	22.7344	18	23.8417	25.277	24.7977	23.0491	18	23.2152	18	23.2531	18	24.4262	23.6317	18	24.542	24.2642
24.2583	22.8374	22.2873	24.4559	22.1149	22.2019	21.9092	24.0201	18	22.674	23.6923	24.6771	24.5326	22.5312	18	21.535	18	18	18	24.4913	18	23.0886	24.6078	24.5135	23.1305	22.7649	23.1903	22.4423	22.98	22.05	21.937	23.6041	18	22.9629	23.8392	23.9718	23.1013	22.044	18	22.0284	18	18	18	22.8604	18	22.4931	23.3991	22.3402
25.7115	24.3029	25.9023	25.1101	25.5245	24.1847	25.7198	24.8811	25.0853	26.0624	24.8549	25.4514	25.4724	24.8301	25.6578	23.4158	25.2967	25.1155	25.3861	25.4954	24.5956	25.1255	25.8095	25.7405	24.1297	23.2561	24.3427	23.0412	23.9121	23.4444	24.1661	24.0755	23.92	24.1018	24.5149	24.3117	23.5754	23.698	24.1803	23.2058	23.7503	23.4268	23.721	23.7916	23.6558	23.9458	24.1451	23.7132
27.2204	27.8422	26.9406	28.3576	27.7848	27.0187	27.3509	24.8279	27.207	27.2652	25.6551	27.8165	28.019	27.346	27.948	27.511	28.1559	27.5868	28.0416	27.6182	26.5724	27.7343	27.39	28.4732	25.1577	25.3294	25.1495	25.6767	25.4921	25.4466	25.0481	22.9129	25.2885	25.2145	25.1079	25.7735	25.5643	25.6751	25.7162	25.6347	25.6184	25.566	25.4333	25.4866	25.6354	25.4679	25.2329	25.4526
28.8924	29.7247	28.8746	29.5204	29.1591	29.3489	28.9444	28.6336	29.5961	29.187	28.2666	28.807	29.4039	29.5534	29.7852	29.8751	29.7806	30.0097	29.2949	29.3078	28.9433	29.3546	29.5126	29.6886	26.6866	27.2221	26.5886	26.758	26.6309	27.2533	26.4412	27.1956	27.2102	26.671	27.0322	26.707	26.7622	27.3125	26.6741	27.4215	26.7809	27.2046	26.7003	26.8569	27.3458	26.897	26.9626	26.7212
26.8703	26.8208	25.0255	27.0849	26.8761	26.9824	24.9455	25.5423	26.6842	25.9388	25.373	26.3154	25.2184	22.3778	23.5248	22.4527	18	22.1265	23.364	22.1434	24.4037	22.7196	23.4709	27.5111	24.601	25.4505	24.1579	26.2416	24.6916	26.4963	24.3204	25.7406	25.7313	24.6916	25.8284	25.8905	23.3232	21.9582	23.5984	23.0201	18	21.5019	23.3961	21.03	21.7164	21.7125	22.3413	23.4046
26.5963	28.417	28.1889	28.5957	28.1313	27.8326	28.2614	25.8999	28.2169	26.8872	27.4927	27.8478	27.9444	28.9941	29.4284	27.936	29.4141	28.0443	28.6477	29.2056	27.2062	28.9763	28.8829	29.7483	25.3948	26.5995	26.0437	26.6588	25.8026	27.0661	25.7372	26.0829	27.2038	25.1292	25.7599	25.4421	28.02	28.4393	28.3901	27.8608	28.2786	27.5373	28.1785	28.6045	28.3326	28.1954	28.1647	27.9321
32.5802	32.9089	32.8026	33.2285	32.8356	31.6378	33.365	31.8593	31.9555	32.9638	31.6343	32.2716	32.073	31.2135	32.3844	31.1957	32.3675	31.3847	32.3563	31.6552	30.2008	31.9367	31.8367	32.4649	29.8058	29.7138	30.0474	29.5529	29.9352	29.1898	30.0623	29.9097	29.3681	29.9358	29.9137	29.823	28.7588	28.5674	28.9584	28.4503	29.0022	28.4267	28.9029	28.8645	28.4443	28.9147	28.9301	28.913
31.0288	31.2687	31.1203	31.6442	31.2311	31.0117	31.3729	30.1762	31.3237	31.4071	29.9784	30.7458	31.9025	31.3508	31.8511	31.5721	32.0029	31.6675	31.8689	31.7626	30.8427	31.8333	31.615	32.5341	27.867	27.8086	28.0037	27.9235	27.9082	28.1737	28.0211	27.6534	28.3815	28.0157	27.9597	27.68	28.1806	28.4642	28.2632	28.485	28.3107	28.427	28.266	28.2949	28.5458	28.3865	28.0661	28.3625
23.0368	21.552	21.6509	22.0407	18	20.701	18	22.8582	21.7432	18	22.2741	23.5592	23.6436	18	18	18	24.0016	22.2328	18	18	20.5933	18	23.0333	23.9254	23.886	22.1281	22.3825	22.2547	18	22.0455	18	22.9678	22.4825	18	22.6019	23.3437	23.078	18	18	18	18	22.6123	18	18	22.2539	18	22.9075	23.0441
26.9628	25.8729	27.16	26.4849	26.8778	25.3829	26.6335	25.3937	25.607	27.5635	26.188	26.856	26.6835	26.5484	26.7061	25.5551	26.9076	25.7133	25.9317	26.5552	24.9039	26.8887	26.6839	26.6858	25.3611	24.3445	25.3739	24.445	25.228	24.4068	25.1165	25.3859	24.5951	25.2884	25.9533	25.2914	24.8236	24.6823	24.608	24.5498	24.6823	24.7634	24.5103	25.1249	24.7003	25.176	25.1195	24.826
24.0384	24.8812	18	22.7863	22.1134	22.5396	18	22.5264	24.1684	18	23.8423	22.3794	24.1904	22.4392	18	22.7043	18	24.5356	18	22.8149	23.1257	22.8913	24.752	23.4403	24.3549	24.3395	18	18	18	23.0047	18	23.8845	24.3198	18	24.7059	23.5559	23.8591	18	18	18	18	24.331	18	18	23.9424	18	24.569	18
28.2537	28.9416	28.2544	29.1885	28.4423	28.6369	28.63	27.4422	28.9743	28.8623	27.6013	27.9715	29.1114	29.4093	28.9125	29.0803	29.2111	29.9249	29.4379	29.1719	28.5196	28.8962	29.3821	29.5823	26.1742	26.2875	25.9643	26.446	25.91	26.6849	26.0314	25.9556	26.881	26.1453	26.5441	26.228	26.6407	27.3738	26.1285	27.0357	26.4505	27.4266	26.5639	26.8347	27.2012	26.4397	26.944	26.5776
26.27	27.3072	25.5561	27.759	26.4684	26.3876	25.8951	26.3456	26.8513	25.321	25.5559	23.4599	26.8187	27.1027	26.066	26.7622	26.4752	27.067	26.5249	25.8947	26.4844	25.5964	26.7924	25.4477	24.5849	25.1015	23.4293	25.2713	23.8925	24.8555	23.4429	25.2666	24.9997	22.7412	24.3501	22.9768	24.4206	25.1654	24.0059	24.7429	24.158	24.9039	24.3521	24.4136	25.0024	24.0507	24.4925	23.7908
25.3903	21.5226	23.6842	24.1566	22.7326	22.2116	24.254	24.4005	22.0661	23.3839	24.0189	27.3009	29.645	27.2247	29.0569	27.2373	28.9539	27.865	29.2603	28.6118	26.3165	28.8361	28.8417	30.0486	23.3391	18.4511	21.1196	21.3677	20.8172	19.8747	21.4332	22.7457	19.0075	21.5849	22.1013	22.9215	26.8959	25.4833	26.6161	25.5359	26.6585	26.2475	26.7767	26.3636	25.7313	26.6935	26.7565	27.0517
27.5886	28.4436	27.5743	28.6975	27.7262	27.1693	27.4221	26.8057	27.2873	27.8434	25.4986	27.4249	27.9091	27.2405	27.68	27.133	27.4054	27.6418	27.4991	27.729	26.24	27.3218	27.2515	28.1726	25.8023	25.7836	25.9355	25.6706	25.7122	25.6771	25.578	25.9286	25.8704	25.7451	25.7022	25.8483	25.6335	25.6354	25.4747	25.5001	25.4892	25.6235	25.4616	25.6046	25.7809	25.7081	25.3365	25.3538
24.9371	25.6256	23.066	26.3659	24.8385	24.6926	23.4605	22.1685	25.5242	23.2982	23.7758	24.7031	27.4945	26.6411	26.9658	26.658	26.8935	26.5685	26.96	27.1482	25.4362	26.4587	26.8614	27.7454	23.8801	23.8513	23.185	24.1152	22.8485	23.5284	22.3695	23.5066	23.2843	22.6763	23.4942	23.7079	25.1416	25.2162	25.0254	25.1768	24.4608	24.895	25.0217	25.4673	24.4902	24.9876	25.1334	25.1721
26.9187	27.0603	26.855	27.6421	27.9405	25.2509	27.8447	27.3547	25.909	27.7693	26.4819	27.9407	26.392	25.0412	27.6266	24.8673	27.4246	25.7905	27.6867	26.7363	23.9252	27.2256	27.2802	28.8138	26.3529	25.593	25.9773	25.9157	26.3079	25.1082	26.463	26.7776	25.1487	26.143	26.578	26.6188	25.5806	24.7197	25.9876	24.8645	25.7562	25.0202	25.9545	26.0173	24.4652	25.924	25.8902	26.4023
30.6837	30.9234	30.7524	31.018	31.1825	30.3782	31.1202	30.1982	30.2981	31.1683	29.7698	30.6165	29.7604	29.2108	29.918	29.3202	30.1789	29.4551	29.9278	29.638	28.6754	29.4769	29.8422	30.1131	28.0231	28.0573	28.1279	27.8176	28.2498	28.0405	28.1656	28.2851	27.8706	28.2566	28.0974	27.9667	26.7123	26.9054	26.9116	26.8374	26.9318	26.68	26.8903	26.8292	27.032	26.8913	27.049	26.6186
27.8953	28.2783	27.5562	28.1823	27.3777	27.1943	27.7365	27.1561	27.2861	27.7981	27.0934	28.0255	27.0983	26.4739	27.0101	26.606	27.0702	26.5383	27.2296	26.8235	25.8847	26.8948	27.0713	27.9218	25.4723	25.5617	25.402	25.4287	25.2328	25.1441	25.4849	25.5398	25.1814	25.3157	25.3623	25.6407	24.5878	24.5991	24.5889	24.6022	24.5652	24.7814	24.7278	24.8672	24.746	24.9436	24.7071	24.7514
24.4356	24.0265	22.4585	25.2125	22.5337	24.2269	23.9324	22.7742	24.1651	22.065	21.9389	23.3307	25.3988	24.7076	24.9215	23.9501	24.8076	24.4374	25.1699	24.8084	23.4778	24.7578	24.5298	23.6264	23.6839	23.7665	23.3574	23.9465	23.2421	23.856	23.4096	23.9173	23.407	22.9041	23.5784	23.9483	24.1295	24.0566	24.0754	23.7153	23.8838	23.8106	23.9227	24.2669	23.8078	23.5982	23.7005	23.5018
27.7564	26.5644	28.0439	25.72	28.2627	24.3523	27.8823	27.9829	25.0184	28.3521	27.1702	28.112	27.7708	24.1848	27.5073	25.1743	27.2435	25.1189	27.4667	27.4325	24.3652	27.154	27.2623	26.9312	26.463	25.2841	26.8886	24.4729	26.7401	24.2711	26.4917	27.3528	24.4707	26.8171	26.8091	27.034	25.9181	23.9371	25.6693	24.2425	25.4639	24.3597	25.7317	25.9385	24.4099	25.8773	25.7763	25.3019
27.1438	28.2983	27.753	28.7452	28.216	28.2013	28.2008	26.6221	28.6948	28.2954	26.0441	27.0263	29.5459	29.6475	29.5817	29.9441	29.8549	30.2225	29.7287	29.2783	29.0151	29.8618	29.3671	30.228	25.1217	25.4366	25.4591	25.8209	25.5445	26.0279	25.6218	24.8582	26.182	25.5784	25.1346	25.1564	26.4477	27.053	26.5275	27.2007	26.7884	27.2582	26.6399	26.5946	27.1314	26.8935	26.5343	26.4563
26.4534	24.2816	25.8048	25.0691	26.1319	24.1694	25.5733	24.2774	24.4512	26.1942	24.4728	26.3252	26.3276	23.6154	24.5222	24.0425	26.1007	24.8995	25.7371	26.0084	22.7626	25.6855	26.0403	27.1531	24.981	23.7073	24.4564	23.8014	24.5791	23.364	24.1555	24.3609	23.9297	24.3161	24.7849	25.0185	24.6447	23.7032	23.6428	23.196	24.332	23.7168	24.1229	24.6427	23.5277	24.3601	24.4092	24.7389
27.573	27.9918	25.7864	27.7186	25.0396	26.3878	25.0546	27.2429	26.6418	25.9619	27.3128	27.3156	27.492	26.1121	25.6973	26.0401	25.8309	25.402	26.7173	26.7365	25.2198	26.214	26.8841	26.2283	25.65	25.7943	24.266	25.4226	24.5515	25.8195	23.8357	26.2791	25.317	24.8097	26.098	25.6756	24.9349	24.9107	24.2307	24.6977	24.2043	24.7953	24.4572	24.9049	25.0314	24.1184	25.0222	24.3748
22.7112	27.3906	27.6211	27.4013	28.0129	26.6688	27.6292	24.1736	26.8693	28.0987	22.5752	24.4206	23.973	26.0834	26.2664	25.6586	26.6039	26.0687	26.8576	25.3701	24.6706	26.0117	24.0775	24.7456	22.9675	24.8177	26.0629	24.1052	25.5725	24.55	25.6102	23.4568	24.7533	25.7883	22.0448	22.478	22.4124	23.8404	24.4236	24.0812	24.2028	23.4694	24.0982	23.3617	22.9744	24.3307	23.0014	21.4678
18	23.9076	18	23.375	22.0821	21.4644	23.5011	19.7409	22.8507	22.9563	18	18	23.2845	23.3699	21.9254	23.9113	24.5235	24.9498	25.0013	22.5008	23.4016	22.3594	23.9068	24.7678	18	22.8486	18	22.6639	22.1936	22.5891	22.5481	21.5262	22.5739	23.0539	18	18	22.9349	23.0818	23.1281	23.7937	23.4545	24.3953	23.5596	22.9499	24.3309	22.7607	22.8448	22.7854
20.2527	21.5398	21.6442	18	18	18	18	18	20.9543	21.3592	18	20.8849	22.0396	21.5706	22.4447	21.5253	18	21.9062	23.2664	21.5634	20.8985	21.7743	22.5921	22.9649	20.9475	21.6407	22.0264	18	18	18	18	18	21.5897	21.5977	18	21.4675	21.8717	22.0822	22.501	21.9754	18	22.3552	22.8257	21.7574	22.0675	22.0696	22.488	22.3034
18	23.4966	21.7535	23.2105	18	21.5914	24.2116	18	22.0134	21.4282	18	18	22.2479	18	22.3858	22.6493	18	23.7776	23.277	20.5487	20.9061	22.0545	21.8443	23.5753	18	23.4549	22.208	23.0195	18	22.3218	24.4507	18	22.5858	21.5961	18	18	18	18	22.3254	23.107	18	22.8529	23.1253	20.9206	22.2128	22.2331	21.9664	23.0785
30.0976	29.4887	29.9331	30.1372	30.1901	28.8653	30.0823	28.9177	29.0097	29.8622	29.0323	30.0144	30.0821	28.6531	29.749	28.5588	29.757	28.9406	29.6356	29.9411	27.8881	29.5017	29.8091	30.34	27.9256	26.9862	27.741	27.1197	27.7646	27.0383	27.7558	27.7678	27.0782	27.4427	27.7749	27.8481	27.4625	26.7058	27.1197	26.5277	27.0564	26.7997	26.9825	27.5266	26.8008	27.1571	27.3514	27.152
29.3952	26.3224	26.9429	26.4247	26.6271	25.6728	26.8062	28.1725	25.3525	27.1936	28.1212	28.9761	28.746	25.4002	26.4046	25.3004	26.3528	25.7019	26.2249	28.5733	25.2506	26.3955	27.9892	29.305	27.8761	23.8149	25.2021	23.6695	25.11	23.8466	24.3543	27.6907	23.4659	24.764	27.6586	27.3693	26.792	23.5509	24.2468	23.9128	23.9906	23.6596	24.7566	26.904	24.9356	24.9079	26.4545	27.0358
22.8611	24.6954	23.0646	24.3399	23.3176	23.1866	23.9159	18	23.5551	24.3106	18	23.2448	18	21.8966	21.8104	22.3141	23.0668	22.4934	22.4178	21.6798	21.607	22.0004	21.8862	22.979	18	23.7762	21.6743	23.4541	18	23.1409	23.7485	18	23.0269	23.9391	18	22.9507	18	18	18	18	18	18	18	18	18	18	18	18
28.3606	29.6417	29.3245	30.0422	29.7887	28.834	29.6214	28.4486	28.8816	29.9528	27.6475	28.4778	28.9989	28.5665	29.5514	28.9342	29.4545	28.8287	29.0433	28.4551	28.0104	29.0537	28.3508	28.2548	26.1068	26.7843	26.8612	26.7859	26.9892	26.53	26.7857	26.5992	26.6144	27.1766	26.6195	26.3422	25.9336	26.2498	26.3698	26.3894	26.2899	26.1818	26.3308	25.8818	26.3472	26.2766	25.9542	25.7371
21.7138	25.8444	24.0914	26.3215	23.9299	24.6213	23.1672	23.3574	25.1958	25.1206	22.8929	24.6645	25.4026	25.85	24.2372	25.5818	22.4299	26.1908	24.2843	26.1876	24.8578	23.5571	25.8756	25.9508	22.8863	24.5206	23.5656	25.0687	23.6829	24.7042	23.1698	24.2669	24.9457	24.0261	24.1294	24.5091	24.6419	25.506	23.9299	25.3789	22.5108	25.7795	23.9461	25.1811	25.5909	23.6665	24.9454	24.6923
22.1542	22.9457	18	22.4265	22.3262	18	18	20.8369	18	18	21.6995	18	23.2671	22.4318	21.7593	22.4706	23.5331	23.8079	22.6444	23.111	18	21.9534	22.1478	18	22.5339	22.7483	18	18	18	18	18	18	18	18	22.7556	18	22.3143	23.1968	22.1025	18	22.61	22.8532	22.5243	22.5258	18	18	22.3881	18
23.1645	23.2654	23.8222	23.3298	22.2149	23.8508	20.9982	22.3945	24.6448	22.6678	22.5108	25.0892	28.0216	27.2542	27.8303	27.3024	27.7238	27.3754	27.8374	27.5573	26.498	27.6252	27.3186	28.3983	21.738	20.3381	21.9204	19.9378	20.8259	22.7201	18.3885	19.9746	22.5619	21.2218	20.3735	21.8194	25.3245	25.1284	25.2228	25.0701	24.3156	25.0195	25.2716	24.6825	25.0249	24.8783	24.8928	25.408
18	22.8519	23.6614	23.7697	22.49	21.7514	23.996	18	21.4268	24.2014	18	21.1829	22.8133	23.9398	23.9212	23.8619	24.3891	24.1923	24.1156	23.8178	23.009	23.9104	23.6527	23.8859	18	22.0876	23.3676	22.4962	23.1154	22.8228	22.7822	18	22.408	23.1394	18	22.0705	22.9456	23.2957	22.9874	22.5448	23.8152	23.0522	23.2561	22.8752	23.1094	23.1214	22.7508	22.4868
21.5164	18	22.5824	18	18	18	18	18	22.8412	18	18	22.7788	24.1623	18	25.0203	23.0195	24.4212	18	24.5709	23.5973	20.5247	23.7622	20.704	24.5496	22.6336	18	22.6149	18	18	18	18	18	22.8592	18	18	22.7552	23.2717	18	23.6302	22.7697	23.7114	18	23.6065	23.0533	22.4948	23.3776	21.9018	23.4237
27.0649	27.8836	27.2628	28.4279	27.2582	26.9725	27.6226	26.5563	27.3107	27.8506	25.9635	26.4633	26.3121	27.1556	27.047	27.061	27.0804	27.2261	26.8204	26.1353	26.1489	27.1151	26.2979	26.8526	24.9953	25.2671	25.2773	25.4042	25.0761	25.0254	25.1979	25.3048	25.3975	25.2851	25.324	24.9921	24.5598	24.9977	24.7892	24.9773	24.606	24.9785	24.6331	24.521	25.0241	24.8932	24.6973	24.3834
23.1595	23.1518	24.0465	23.5039	23.837	23.5683	23.6947	23.228	23.1036	24.3761	23.158	23.6105	24.5716	23.4099	23.6648	22.729	23.6852	24.0044	23.7819	23.3546	23.1261	22.9009	22.5559	24.1306	23.5226	23.1522	24.0526	23.2687	23.5476	23.8653	23.4839	23.7572	23.1704	24.0216	24.0049	23.595	24.064	23.9682	23.5602	23.1902	23.568	23.8754	23.6357	23.487	23.9765	23.0352	22.6337	23.5894
33.9907	33.5615	33.3629	33.8364	33.5129	31.9962	33.324	33.3139	32.0035	33.27	32.576	33.6587	33.7744	31.655	32.9424	31.7894	33.1369	32.0487	33.3968	33.5893	30.7601	33.1977	33.5701	34.1153	31.6701	30.9703	31.2786	31.0469	31.1713	29.9931	31.0629	31.4869	30.057	31.024	31.4583	31.7101	31.0857	29.784	30.3015	29.7493	30.4348	29.8976	30.7276	31.1323	29.5765	30.8132	31.1968	31.2477
18	22.7189	18	23.3786	23.5509	18	24.0649	18	18	18	18	18	18	23.8508	24.7698	18	24.4695	18	23.6112	24.5133	21.143	24.0076	18	22.4264	18	23.1526	18	23.2189	23.4446	18	23.9549	18	18	18	18	18	18	23.7216	23.4628	18	23.4558	18	23.8274	23.7027	18	23.5459	18	18
28.1622	26.9874	26.9062	27.894	26.0243	25.3032	26.704	25.9418	24.95	26.8813	24.1415	25.4403	24.0747	25.0786	24.9498	23.7984	26.0698	26.2929	26.6438	25.2577	21.4282	25.7077	25.9957	26.511	27.3122	26.4129	26.1627	26.3017	26.0284	25.5433	25.9132	25.6331	24.4124	26.8264	25.7701	25.176	24.2555	25.0208	25.0944	24.7558	25.2155	25.2939	25.8658	24.4895	22.2448	25.5363	25.2333	24.2822
25.8314	25.2336	24.72	28.7095	25.0323	25.1118	26.5504	25.105	26.1914	26.6779	25.581	26.0144	25.913	24.8239	25.3596	24.5934	26.4521	25.5623	27.9048	25.8953	23.5312	24.441	26.3547	27.5866	26.058	25.5095	25.2586	25.9155	25.1864	26.1553	25.4154	26.3806	25.292	25.3589	26.6902	26.4245	25.7084	25.7176	24.738	25.4633	24.9397	25.4172	25.2545	25.9891	25.4229	24.3289	26.2037	26.1798
22.7587	21.8848	23.7987	22.334	23.2973	18	23.4747	22.4357	21.211	23.0947	22.9085	22.5451	25.6505	24.9513	25.9888	24.3898	25.4926	24.7519	25.0947	25.5832	23.5043	25.4086	25.2506	26.218	23.3593	22.0361	23.556	18	23.161	18	23.4422	23.6074	21.9091	23.4558	24.4072	23.0299	23.6583	23.4444	24.4106	23.0538	23.8308	22.6933	23.8032	23.71	22.9853	24.1355	23.4961	23.6662
26.8852	27.1596	26.5552	26.8771	26.5459	25.3008	26.5205	30.0454	25.7224	26.7301	25.7629	30.0977	25.1833	23.9813	25.3573	24.2888	25.277	24.8771	25.4128	25.7233	29.4592	25.168	30.073	25.5522	28.8038	28.3858	28.5507	28.2046	28.3674	27.5723	28.1766	29.0196	27.7977	28.2351	28.5923	29.2013	27.5149	27.1097	27.4273	26.6554	27.2098	26.6382	27.5388	27.7341	27.4406	27.6352	27.8787	27.5799
25.5118	23.2494	24.2221	23.4064	25.0279	22.8088	18	24.8575	23.2406	23.3086	24.613	23.8542	24.2891	22.9148	24.3215	22.8	24.0174	18	23.6472	23.3119	22.3728	23.8039	24.7671	25.1173	24.5825	23.0322	23.5167	23.8186	24.191	24.246	18	24.7993	24.3779	23.8728	24.8983	24.9261	24.745	24.2351	23.195	24.0589	23.3574	18	23.1218	24.0918	24.2903	23.3764	23.8191	23.5781
27.6884	28.3794	26.957	28.2732	27.3352	27.4214	27.187	27.0603	27.5763	27.3944	26.695	27.8414	28.5545	27.8131	28.4058	27.9227	28.2907	28.0512	28.2458	28.245	27.152	28.0586	28.4481	29.1837	25.0892	25.1512	24.5052	25.0859	24.7594	25.1418	24.4893	25.2442	25.101	24.7415	25.4206	25.2698	25.2467	25.257	25.3871	25.1719	25.146	25.137	25.2003	25.2465	25.1327	25.1568	25.2714	25.2397
28.1869	29.0983	27.8303	29.1756	28.3496	27.6573	28.1648	27.4049	28.1843	27.8159	26.548	28.0431	29.4409	28.7714	29.3945	28.7028	29.5187	28.9364	29.5464	28.8881	28.0725	29.2378	29.3552	29.9164	25.8225	26.1126	25.5699	25.9415	25.6785	25.6583	25.4984	25.97	25.7595	25.6796	25.7765	25.894	26.3636	26.3154	26.255	26.0975	26.4018	26.2391	26.2346	26.0472	26.2933	26.3532	26.2897	26.3189
29.6077	27.0095	27.9985	26.6676	28.2867	25.7506	28.1677	29.9138	25.606	28.7491	29.084	29.398	28.7323	24.4492	27.0188	25.1702	27.1328	25.1024	26.7261	28.0891	24.8046	26.4942	28.3195	28.9757	28.6558	26.1984	26.7579	25.5268	26.8933	25.3054	26.7714	29.2718	24.9366	27.2034	28.9708	28.6641	27.4323	24.7047	25.8979	24.2787	25.2749	24.5407	25.3361	27.3076	24.9418	24.8649	27.2301	27.176
24.0336	23.1267	24.3285	23.7102	22.5262	23.4886	24.0597	24.0513	22.1669	24.8592	24.0734	24.5264	18	18	18	18	22.1028	18	18	22.1614	18	21.3553	21.9199	18	23.3397	22.1918	23.9928	22.4594	23.0139	22.6743	23.6078	23.0718	22.6831	23.9826	24.2755	23.3896	18	18	18	18	22.2169	18	18	22.4223	18	21.8862	22.225	18
25.7755	26.1008	26.3134	26.6816	26.2892	25.7376	24.7817	24.484	26.2994	25.5975	24.4839	25.6653	27.3519	26.4436	27.267	26.6625	27.0937	27.5003	27.2298	27.0555	25.9312	26.7988	26.6644	28.2664	24.8083	25.2322	24.8088	25.2737	24.6035	24.6987	23.7549	24.2169	24.9917	24.3328	24.2598	24.62	25.5648	25.455	25.2573	25.094	25.2969	25.0519	25.1738	25.3528	25.4561	24.9456	25.1865	25.5357
26.7872	28.2934	27.6871	28.9228	27.7236	27.9747	27.6749	25.8141	27.9103	27.6457	25.83	26.2424	27.7829	28.4531	27.9501	28.6723	28.5141	28.828	27.9189	27.5704	27.6786	28.1636	27.4419	28.2495	24.6766	25.5761	25.1954	25.3994	24.9046	25.5709	24.7143	24.6295	25.5159	24.9276	24.793	24.5614	24.7512	26.0539	24.9363	25.9249	25.1413	26.0222	25.0026	25.0483	26.1012	25.1847	25.0727	24.9215
29.0121	30.5235	29.6382	30.5596	29.8731	29.7333	29.9609	28.6486	30.0674	30.0243	28.3878	29.0639	29.1155	28.6335	29.3564	28.811	28.9398	29.1516	28.9336	29.1178	28.2857	29.0558	28.9969	29.6879	26.4178	27.459	26.9339	27.2061	27.0117	27.4287	26.9174	26.7925	27.3626	27.0455	26.9752	26.7429	26.277	26.6113	26.0336	26.4795	26.0554	26.5148	26.1085	26.1296	26.5833	26.0581	26.0563	26.2587
33.8971	32.3473	33.4483	33.0497	33.6071	31.2086	33.5741	33.302	30.8361	33.5727	32.3003	33.7158	33.7404	31.0197	33.036	30.8785	32.8162	31.2545	33.0235	33.7235	29.8837	32.7561	33.67	34.2162	31.9083	30.2392	31.386	30.4078	31.287	29.4687	31.2146	31.7701	29.3859	31.2031	31.2981	31.8471	31.2008	29.1886	30.6774	29.2431	30.5698	29.3567	30.7462	31.2872	28.9708	30.4943	31.2294	31.2528
25.2758	26.6193	25.8327	26.3196	25.8322	25.3706	25.1147	23.5412	25.2348	23.6687	23.6008	24.103	25.9517	25.5199	25.8533	25.5683	25.7952	26.6041	24.6268	24.7243	24.6828	25.788	24.8731	26.053	24.4981	24.8845	24.8014	24.777	24.7004	24.5899	24.4593	24.7211	24.5095	23.9029	24.7709	24.684	24.4617	24.3872	24.3348	24.718	24.3085	24.9398	24.6411	24.9859	24.9071	24.6494	24.371	24.6117
23.1051	23.5571	23.2003	24.0029	23.5672	18	23.58	18	24.2365	22.1648	18	21.7054	24.5317	24.1305	24.5211	23.7537	23.8059	23.9732	23.8017	23.5316	23.3578	24.1294	23.8458	25.2504	22.3159	22.9744	22.5825	22.9057	22.5433	18	22.4392	18	22.925	22.6057	18	22.2462	22.8411	23.1352	22.8411	22.7036	23.2363	23.3786	22.6384	23.1348	23.4506	22.3331	22.8645	22.8708
21.4143	18	21.9643	18	18	21.0913	18	18	18	20.9115	18	18	24.6878	24.0953	25.4921	23.6301	25.1787	24.1427	25.4772	25.4359	23.2811	25.5485	25.0327	26.4688	22.0168	18	22.4945	18	18	22.0168	18	18	18	21.4229	18	18	23.9924	23.3527	24.1402	23.366	24.7911	23.2761	24.2269	24.3927	24.206	24.2204	23.3022	24.1178
32.1783	31.6832	31.6649	32.2932	31.8388	31.3076	32.2573	31.3153	31.3964	31.933	31.2106	31.871	32.9069	31.7115	32.8856	32.1056	32.9672	32.4208	33.0519	32.7253	31.2241	32.8715	32.6747	33.4067	30.2467	29.2946	29.7732	29.7244	29.6798	29.5752	29.86	30.0003	29.6909	29.7662	30.3828	30.1268	30.349	29.9916	30.2289	30.0085	30.3485	30.181	30.3844	30.5063	29.9869	30.5265	30.3978	30.4156
28.3934	27.3495	27.2507	27.0924	27.3935	26.0754	28.0717	27.3593	26.7011	27.4882	28.1226	27.4476	28.7901	26.7808	27.5102	26.4963	27.2158	26.9736	27.8323	27.8475	26.7747	28.0753	28.6979	27.8891	28.4205	27.022	27.5056	26.9303	26.8174	26.8259	27.6528	28.0763	26.8982	27.1005	29.0094	27.6982	28.1457	27.1173	26.8248	26.6348	27.0729	27.1991	27.5563	27.5647	27.4785	28.0504	28.6154	27.0538
27.3282	26.9441	27.5127	27.5805	27.6806	26.7299	27.8993	26.6331	26.8681	27.9128	26.1862	26.205	27.1846	26.7243	27.4633	27.1013	27.7914	26.896	27.8631	27.1176	26.0382	27.7909	26.9113	27.3505	25.9862	25.2857	26.1242	25.4452	25.89	25.4509	26.0166	26.0497	25.5995	26.0644	25.7276	25.2179	25.2594	25.266	25.3604	25.3602	25.4474	25.5029	25.4492	25.4272	25.3769	25.7219	25.3272	25.1806
24.2853	24.6015	23.8343	25.151	24.9473	24.4251	24.4206	24.8735	24.7321	24.6587	24.5563	24.089	24.9638	25.0008	25.0547	25.0728	25.4068	25.109	25.8956	25.8638	24.1088	24.9736	25.6944	25.5051	23.4486	23.5024	23.2037	23.1831	23.8386	23.6809	23.0487	23.8243	23.6427	24.0047	24.2358	23.342	23.7863	23.6241	23.5855	23.8983	23.6901	23.8725	24.3435	23.7253	23.8387	24.1893	24.1236	23.6328
33.7276	33.9434	33.4031	34.4771	33.6002	33.7128	33.7622	32.9366	33.8751	33.437	32.5444	33.6802	33.6242	33.049	33.2785	33.4136	33.4049	33.6587	33.2707	33.3814	32.7876	33.1677	33.1709	34.0774	31.3134	31.3072	30.9497	31.4932	31.0703	31.4904	31.1378	31.1626	31.5345	30.7722	31.2309	31.5087	30.7687	31.0192	30.4625	31.0044	30.5014	31.0666	30.3493	30.8159	30.9941	30.3914	30.6364	30.7457
28.8937	29.4771	28.6591	29.9382	28.8591	28.9349	28.8274	27.6551	28.9655	29.115	27.5813	28.459	30.944	30.3016	30.8036	30.5454	30.9721	30.3704	30.9225	30.6705	29.6527	30.7747	30.6275	31.4236	26.3265	26.3946	26.0762	26.562	26.2847	26.6987	26.1128	26.1161	26.4887	26.0648	26.2786	26.0133	27.6016	27.6759	27.4125	27.5868	27.5356	27.574	27.4277	27.6279	27.5386	27.535	27.5362	27.6288
24.0428	25.0805	24.2752	25.0873	23.2716	24.3833	24.6765	24.5946	23.785	24.675	23.8644	24.3777	24.8979	24.4792	25.3961	22.3438	24.8199	24.9129	24.904	23.6671	23.1031	23.7069	24.7203	24.7848	24.1382	23.8639	23.5892	23.5368	22.7808	23.619	23.444	24.2184	23.4531	23.677	24.2505	24.3623	23.3773	23.5747	23.5893	23.8897	24.2413	23.8261	23.426	23.4733	23.3768	23.7403	23.4305	23.5963
27.9422	29.3856	28.9263	29.862	31.5264	28.783	29.2223	27.2852	28.8161	29.3869	27.0785	27.8206	29.9527	31.2495	30.1928	29.5839	30.173	30.6623	30.0539	29.5941	29.9942	29.8756	29.5419	30.4395	27.9012	28.3294	28.2413	28.2969	28.0169	28.4725	27.9675	27.9035	28.6492	28.0603	28.1774	27.9611	28.6416	29.2383	28.7657	29.1499	28.8436	29.1071	28.7608	28.6516	29.2046	28.9021	28.4897	28.7185
25.668	27.4246	26.8985	28.3755	26.9135	26.9346	26.5685	25.4124	27.0834	26.7546	24.4068	25.2517	25.7554	27.0871	26.3074	26.9796	26.8431	27.3131	26.9763	25.7432	26.0545	26.4398	25.5248	26.91	24.2725	25.0569	24.9175	25.2317	24.5074	24.9689	24.5688	24.4754	25.0628	24.6317	24.5904	24.1394	24.278	25.0685	23.943	25.0304	24.2151	25.025	24.3043	24.0281	24.8607	24.4682	24.0945	24.2713
25.8466	24.9435	24.3653	25.6883	25.3114	23.7696	25.0857	25.8368	23.8081	24.6119	25.3389	26.8156	26.0487	22.3088	24.5084	18	23.8457	23.7125	23.6937	26.3425	22.2982	24.3756	25.9686	25.491	25.3182	23.5792	24.0444	23.9761	24.3511	23.4344	24.0838	25.676	23.3151	23.8609	25.3076	25.7787	24.4098	22.7825	23.3852	18	23.3907	23.1993	22.1527	24.9332	22.6497	23.6855	24.7016	23.6393
25.2281	26.3649	24.9958	26.5151	25.4889	25.4691	25.5275	24.5532	26.1448	25.8013	23.1483	25.0728	27.2726	26.4174	27.2281	26.7048	27.1649	26.7754	26.9802	26.3229	26.1361	26.6157	26.8489	27.7182	23.4731	23.7715	23.1999	23.8548	23.216	24.0663	23.5081	23.3369	23.9727	23.7114	22.7063	23.4804	24.3869	24.7953	24.5024	24.6862	24.4759	24.3792	24.3005	24.3985	24.7816	24.4795	24.2018	24.4416
25.2016	22.2589	22.8625	22.7849	23.3556	20.8175	23.162	24.7979	18	23.3992	24.8015	25.4779	25.8314	23.0216	23.341	23.2221	25.0268	23.5392	25.0949	25.7951	18	24.5516	25.0758	26.3081	24.3246	22.6444	22.4053	23.164	23.2123	21.4953	22.9626	24.7694	18	23.3484	24.8857	24.1867	23.6811	21.7306	23.1011	21.9623	23.2571	22.0674	23.1049	23.6752	18	23.3926	23.4463	23.8781
29.886	25.5364	29.2231	26.7584	28.1066	18	29.0832	28.5904	18	28.9315	26.3222	28.7162	28.3011	18	26.5681	23.8939	27.3729	21.4269	28.1652	27.0741	18	27.6548	28.2883	28.7271	28.0507	25.6746	28.1837	25.4548	26.9626	18	27.7334	27.3615	18	27.4164	26.4013	27.063	26.2166	18	25.3972	23.85	26.6041	21.9642	26.8264	26.12	18	26.1618	26.6976	26.622
18	23.9703	22.5669	24.681	24.4296	21.2024	24.6969	18	23.8965	25.292	18	21.4984	22.7627	23.0488	24.9823	23.1796	24.8853	23.7207	24.527	21.1451	22.7628	23.0724	22.4535	23.0171	18	23.5001	23.2975	23.389	24.3738	22.5718	23.6441	18	23.4775	23.7061	18	22.5945	22.6888	23.7174	23.6435	23.74	23.5933	23.9852	24.2332	22.1644	23.9617	23.4506	23.0003	22.9634
24.2618	24.6681	23.1058	24.8862	25.02	25.0308	24.6048	22.5912	24.8877	25.2075	23.9331	24.7984	24.8975	25.0497	24.6248	24.5573	25.1449	25.8502	27.4508	25.2887	24.6719	22.3926	28.1609	24.9294	24.3775	24.4721	24.1922	24.5411	24.8315	25.3571	24.6313	24.8048	25.175	25.2261	25.0234	24.8628	24.7028	24.743	24.2224	24.8721	24.2987	25.2093	24.6918	25.0762	25.7042	23.826	25.31	23.9818
24.1261	25.8092	21.6042	26.2932	18	25.443	21.4678	23.595	22.8456	23.1171	23.2614	22.995	24.4576	22.2822	18	18	21.9135	21.636	18	24.5173	22.7617	18	22.7897	21.1473	24.0401	24.1528	23.003	24.2804	18	24.4452	23.0931	23.1739	23.8311	23.7947	24.5194	24.2402	23.6372	23.416	18	18	23.1822	18	18	23.9192	23.6619	18	23.6279	23.2921
24.072	22.8458	22.8852	24.7117	18	23.6136	23.5798	18	23.7016	23.4303	18	23.3207	27.521	24.5586	27.6929	25.8774	26.7819	24.9735	25.9895	26.4768	25.0748	26.5442	26.759	28.0623	23.5258	23.795	22.8592	23.8052	18	23.966	22.3057	18	24.1783	23.7246	18	24.6122	25.4405	25.2392	26.2673	25.1761	25.6992	25.0456	25.4733	25.4803	25.4134	26.1166	25.214	25.2833
18	18	23.4835	18	22.0173	22.0669	23.3097	20.1672	25.3515	23.0611	18	18	18	18	23.2365	24.1909	23.5684	24.7085	24.2733	18	22.7285	23.0027	18	21.9908	18	18	23.3091	18	23.3781	23.6649	22.8818	22.8391	23.5713	23.8807	18	18	18	18	23.1082	23.814	23.3928	23.9675	23.2237	18	23.9155	23.1134	18	23.0132
28.381	29.4458	28.4697	29.5264	28.6368	28.5659	29.1545	27.1129	28.9559	28.9899	27.0887	28.3682	28.9075	28.7113	28.2968	28.9675	28.6145	29.1409	28.6432	28.4729	27.7644	28.403	28.4028	29.5778	25.7791	26.2765	25.9525	26.1456	26.013	26.2337	26.0096	25.4072	26.3484	25.8043	25.4904	25.6741	25.5031	26.2216	25.4763	26.2039	25.6237	26.0947	25.5458	25.5751	26.1487	25.661	25.4588	25.6438
25.5881	24.9323	24.4291	24.739	24.5116	24.1504	24.1875	24.3742	24.5699	23.1095	24.2329	25.3642	26.1524	24.699	25.4712	24.8151	26.0547	25.396	26.1697	25.777	24.1485	25.4969	25.4934	26.4767	23.8916	23.548	23.4169	23.4756	23.2403	23.5053	23.261	24.02	23.4485	23.1313	24.0859	23.737	24.0232	24.3005	24.6399	23.6878	24.396	23.9504	24.1873	24.1654	24.2847	24.4865	24.1515	24.0594
27.0392	26.4323	26.114	27.6672	27.3996	27.5552	26.9904	25.1688	27.8077	27.327	26.1777	26.0989	26.3561	27.856	27.4815	27.5535	27.788	27.7279	27.2849	27.1222	27.0535	27.7184	27.4644	27.842	24.9715	24.5935	24.7412	24.7205	24.6567	25.3463	24.8187	24.5179	25.4448	24.9398	25.2485	24.6638	24.7887	25.537	24.8763	25.3868	25.2687	25.6611	25.0298	25.2539	25.7428	25.329	24.9169	24.84
26.2493	25.6064	25.5617	26.1681	26.2303	25.2523	26.2639	25.0662	25.0578	25.6087	23.8957	25.8634	25.3775	25.1359	26.1	25.4222	26.2431	25.5835	26.3071	25.7024	24.0322	25.6265	24.763	25.7248	24.3514	24.128	23.8078	23.9823	24.0175	24.0423	23.8583	24.0976	24.2754	24.0641	23.3752	24.2987	23.701	23.9289	23.8854	23.5614	23.5905	23.6676	23.7851	24.3496	23.4219	23.8604	23.4878	23.7653
30.3465	30.2076	30.325	30.2171	30.1645	29.0445	30.6631	29.5123	29.3452	30.491	29.2331	30.1235	29.6023	28.5056	29.7278	28.0016	29.8616	28.0839	29.4823	29.4389	27.1066	29.5511	29.301	30.2323	27.1939	26.6641	26.9517	26.5238	26.7876	26.3391	26.9572	27.1593	26.5488	26.9775	27.4104	27.3382	26.0937	25.6696	26.0767	25.2644	26.0253	25.367	25.9971	26.2824	25.4221	25.9177	26.1539	26.2515
31.8163	32.1862	32.1677	32.3897	32.4796	31.3645	32.7212	31.0447	31.5993	32.4213	30.7395	31.7216	31.0601	30.5883	31.4311	30.4041	31.2774	30.9183	31.2014	30.6598	29.8388	30.9649	30.9258	31.2599	28.1162	28.0412	28.3786	28.0666	28.2495	27.9726	28.4286	28.1298	27.9956	28.3699	28.2712	28.1835	26.8137	27.152	27.276	26.9165	27.2155	26.917	27.0733	27.0039	27.1657	27.1552	26.933	26.8858
24.2637	24.068	23.492	23.1613	22.9158	23.0243	23.0298	18	23.7724	23.6464	21.3348	24.173	24.437	23.9923	23.7919	22.5031	22.8479	24.6486	24.5768	24.5264	24.0325	22.5901	24.6463	24.5884	23.073	23.1076	22.8056	23.495	23.6089	24.0833	22.8514	18	24.0723	23.1316	23.2475	22.8811	23.2082	23.6211	22.8581	23.5236	23.3485	24.0653	23.4625	23.7726	24.1943	23.1092	23.5826	22.9895
18	21.7418	22.7251	18	21.5717	21.4704	22.1953	21.464	20.7815	21.7159	20.9805	22.0694	23.6305	22.9129	23.9484	22.3366	24.2428	23.7125	22.976	23.6054	21.7404	23.4814	23.268	25.0856	18	18	22.3382	18	18	22.2195	22.4618	18	18	21.9314	18	22.5261	23.5106	23.4147	23.24	22.8694	23.2116	23.2209	22.9014	23.8094	18	23.5462	23.4174	23.3637
24.3999	25.7678	23.1843	26.1505	23.7596	25.0124	23.2374	21.7481	25.3429	21.0843	20.9181	24.2531	26.8357	26.143	24.881	26.6096	25.1187	26.8434	24.8548	26.1312	25.5843	24.6829	25.5578	27.1419	23.2613	23.6892	22.3994	23.2577	23.2358	23.5063	22.1597	21.119	23.4157	21.2141	21.1797	23.2197	24.5203	24.5558	23.2314	24.4839	23.6906	24.5168	22.9641	24.5137	24.1555	23.1613	23.7867	24.4178
30.0698	30.698	30.3539	31.2828	30.5245	30.2662	30.2498	29.5922	30.6643	29.9602	29.3125	30.5672	31.5139	30.8556	31.0404	30.8576	31.0208	31.3289	31.1697	31.0491	30.104	30.6747	31.3413	32.1042	28.439	28.3405	28.2121	28.5607	28.2093	28.5607	27.9352	28.1774	28.7577	27.9099	28.2032	28.559	28.83	28.8807	28.3018	28.7432	28.4972	29.0589	28.4245	28.8456	28.7768	28.241	28.984	29.039
27.4539	26.5211	27.2248	27.4673	27.3283	26.1957	27.2794	27.0305	26.5538	26.9866	26.6051	27.3617	29.5837	28.3385	29.4706	28.486	29.5988	28.6282	29.7372	29.3819	27.5111	28.9903	29.1976	30.1179	25.156	24.4142	24.8521	24.7698	24.607	24.4084	24.4397	25.3661	24.6293	24.533	25.206	25.1782	26.6495	26.2334	26.6737	26.0694	26.5181	26.1618	26.4793	26.7356	26.0536	26.4416	26.4113	26.6897
24.8234	23.8305	24.8939	24.1479	23.8618	21.6106	24.247	23.338	23.0921	24.4904	22.6679	23.7779	18	18	18	18	18	18	18	21.0959	18	18	18	22.8771	23.8527	22.8608	23.5401	23.1157	22.7383	22.3646	23.2922	23.4188	22.921	23.7777	23.3569	23.7287	18	18	18	18	18	18	18	21.8877	18	18	18	22.43
23.5691	24.9541	24.4255	25.7135	23.5937	24.8316	24.4788	23.6923	24.8826	24.3811	24.0711	24.3003	28.1457	27.4321	27.7131	27.5649	27.6661	27.3772	27.6752	26.83	26.556	27.2308	27.5765	28.49	22.4355	22.9145	22.6281	22.5583	22.0241	23.5095	23.2679	23.0268	22.641	22.884	23.6767	22.6064	25.6215	26.2427	25.1829	25.2299	25.5756	25.6087	25.8693	24.8292	25.2141	25.7896	25.6294	26.1018
26.8837	27.9953	27.3277	28.04	27.352	27.2027	27.0613	27.2785	27.1268	28.0213	26.7714	27.0275	26.2521	26.2695	26.0687	25.5771	26.2056	26.0727	26.4255	25.1053	25.2795	25.7505	25.9961	26.3638	25.2755	25.3692	24.9751	25.1444	25.1632	25.3428	24.6477	26.0782	25.0863	25.1935	25.9304	25.4673	24.4944	24.327	24.1348	24.213	24.0163	24.0356	24.2228	24.0873	24.2826	23.9088	24.5372	24.3585
26.7179	26.8701	26.0165	26.9052	25.7443	26.0876	25.7934	25.7998	25.9767	25.8604	25.5185	26.7081	27.9584	27.1375	26.9636	27.1286	27.6558	27.5084	27.522	27.8332	26.0279	27.2728	27.5403	28.1103	24.9275	24.4224	24.0455	24.2207	23.7647	24.416	23.7951	24.6518	24.2972	23.5427	24.8616	24.7784	25.1868	25.3256	24.838	25.4971	25.305	25.3417	24.8695	25.2299	25.4055	25.0284	25.1262	25.0369
25.434	23.1932	24.9782	24.0908	25.1347	24.2299	25.059	24.759	24.3896	25.0046	25.1827	24.7358	21.0226	24.7211	24.7865	21.1659	18	18	24.2431	24.1726	22.3786	24.7335	23.6959	18	24.5039	23.1045	24.2898	23.1394	24.0761	23.9551	23.7069	25.0808	23.9259	24.1771	25.0153	24.4264	20.9818	23.0608	23.3527	22.0643	18	18	23.4764	23.7825	22.9083	23.2466	23.646	18
22.6288	21.8153	18	23.7371	22.5779	18	21.9847	18	21.912	21.9737	18	21.5084	24.4019	22.9059	24.0155	23.1708	23.6052	23.6242	24.392	23.9263	22.7729	18	23.7404	24.9793	22.0304	21.708	18	21.9921	23.0407	18	22.0112	18	21.3427	21.9427	18	21.8055	23.2831	22.2586	23.4325	22.469	23.7889	22.6622	23.0841	22.4413	22.3661	18	23.2069	23.4054
28.3502	29.8393	29.4869	29.8998	29.7525	29.3862	29.93	28.0435	29.5705	29.9909	27.9023	28.9492	28.6649	28.5032	29.2557	28.2964	29.4504	28.4453	29.2499	27.9292	27.6844	28.6757	28.3556	28.5232	25.834	26.9605	26.8559	26.6695	26.8338	26.974	26.8599	26.4018	26.9231	27.087	26.1407	26.1824	25.7205	25.9849	26.2007	26.0378	26.216	25.824	26.2223	25.4617	26.2899	25.9991	25.8154	25.1067
24.1568	24.2748	23.3598	24.7493	23.9124	23.4751	24.0582	23.2213	23.7364	24.0151	23.6686	24.1829	24.0719	23.2626	23.342	23.092	18	23.6781	23.746	23.5457	22.1589	23.0747	23.4244	23.857	23.8661	23.6374	23.897	24.0122	23.4682	23.5681	23.6136	24.2825	23.847	24.0052	24.4384	23.9594	23.26	23.7326	23.2325	22.9258	18	23.3744	23.1298	23.0656	23.346	23.2083	23.4596	23.2998
29.851	30.0972	29.9512	30.3862	29.9061	29.0649	29.9037	29.5966	29.2699	30.1279	29.0611	29.8634	29.529	29.0533	29.5965	29.0098	29.5063	29.2243	29.8113	29.2373	28.2987	29.5706	29.3763	29.7702	27.1283	26.8702	27.1463	27.0407	26.8987	26.7379	26.9312	27.3319	26.8571	27.0471	27.2729	27.2025	26.3861	26.381	26.4325	26.5618	26.3341	26.2623	26.4513	26.4231	26.5036	26.393	26.3641	26.3419
30.5627	28.5694	28.5145	27.8144	28.7314	27.2978	28.8834	29.6846	26.8889	29.0971	29.2929	29.978	30.622	26.8673	28.4213	27.0487	28.7884	27.9558	29.2546	30.241	27.1942	28.7094	30.817	30.174	27.7477	26.3972	26.7744	25.6697	26.7651	26.1695	26.5841	28.3029	25.772	26.9317	28.317	27.944	27.7967	25.978	26.3143	25.8065	26.3824	26.0287	26.6684	27.7043	26.6041	26.5433	27.9676	27.117
33.6382	33.324	32.0467	33.2868	32.7803	32.3844	32.2486	33.7349	32.7137	32.5551	33.2714	33.6951	34.1813	33.9339	34.0289	33.5448	34.1496	33.4801	33.8949	34.3184	33.2556	34.0225	34.2162	34.1123	33.7948	33.4994	32.2082	33.0945	32.5877	33.5999	32.3946	34.0479	33.4883	32.7317	34.299	33.9639	33.5761	33.5938	33.2508	33.3212	33.2665	33.2184	33.1142	33.7255	33.5252	33.3412	33.48	33.128
26.8467	26.5568	27.1309	27.4601	27.5494	26.8731	27.1492	26.3161	26.6607	27.0427	26.0948	27.0776	26.6514	25.8549	26.8742	25.1739	26.5009	26.753	25.6213	26.3793	24.8705	26.5643	25.3097	25.717	25.4618	25.1764	25.5923	25.2723	25.4358	25.1775	25.2478	25.258	25.5416	25.0889	25.5704	25.5818	24.6991	24.7487	24.9167	24.6677	24.6869	25.1998	23.9453	24.8746	24.7596	24.7793	23.842	23.8841
27.0111	24.5059	24.6211	18	23.6678	23.4345	24.0887	26.9657	22.6399	24.4053	26.6351	27.0672	27.4425	22.6095	22.8471	18	22.855	18	23.9457	27.3048	22.7433	22.851	27.2207	27.7674	26.6964	23.5773	23.8097	18	23.5499	23.381	23.45	26.9568	21.7312	24.4136	26.9694	26.4041	26.4692	21.7397	22.9819	18	23.033	18	24.0946	26.5718	24.2491	23.2805	26.4466	26.4916
25.76	25.9659	25.5011	26.7037	26.1666	25.5905	25.786	24.7927	25.7599	26.199	24.4679	25.6533	26.5191	26.3041	27.0254	25.7071	27.2226	26.0865	27.0205	26.6822	25.1305	26.9616	26.4055	27.2454	24.535	24.9193	24.6306	25.1948	24.7023	24.8718	24.6976	24.4989	24.9742	24.6024	24.6419	24.3956	24.7229	25.2353	25.1976	25.0488	25.215	25.063	25.3544	25.309	25.0293	25.3677	24.7571	24.864
25.6031	25.7996	25.7722	26.5101	25.6657	25.4017	25.9112	25.3828	25.7957	26.187	24.6757	25.3773	25.3574	25.7986	25.31	25.7389	25.9004	25.9276	25.4522	25.9463	25.2954	25.5896	25.4381	25.796	24.2615	24.1227	24.1901	24.2938	23.8599	24.2994	24.1933	24.1341	24.2697	24.2238	24.3037	24.1062	23.5267	24.6155	23.5193	24.4442	23.6383	24.499	23.5392	23.9634	24.4221	24.0463	23.6073	23.5
23.1494	21.9823	18	23.557	21.3692	23.5287	22.1238	18	22.7819	18	18	22.2389	26.3319	25.5524	26.4991	25.5545	26.7107	25.6154	26.3795	25.952	24.8639	26.0157	25.9287	26.9793	22.6217	22.9486	18	23.1397	22.185	22.8258	21.9449	18	22.9145	18	18	22.3018	25.1509	25.146	25.174	24.7955	24.9877	24.9505	24.7565	24.8047	25.2159	24.8482	24.7196	25.508
30.2871	29.8362	30.2243	30.1609	30.6082	28.8153	30.4149	30.3928	28.7865	30.6784	29.6951	30.4449	30.6105	28.1354	30.1438	28.4188	30.3373	28.563	30.2312	30.2263	27.662	30.0541	30.4596	30.3396	27.7441	26.9224	27.5885	26.8831	27.6031	26.6505	27.4864	28.3441	26.4747	27.8567	28.1302	27.8799	27.4635	26.0755	27.0527	25.9259	27.2251	26.136	27.0476	27.5286	26.174	27.182	27.6167	26.9728
25.3067	26.3961	26.2439	26.4746	26.1136	25.904	25.6222	24.6581	25.1876	26.4778	23.4303	25.2874	25.5842	24.4153	25.5204	23.3566	25.3678	24.5574	24.9805	24.7951	23.3537	25.0214	25.4767	26.0161	24.4915	24.3588	24.5549	24.4705	24.4312	24.7433	24.4563	24.0811	24.2347	24.4088	24.1287	24.2765	23.7429	23.3581	23.5132	23.515	23.6278	23.6685	23.474	23.9588	23.7938	23.4838	23.6974	24.2623
27.2822	27.9308	27.9441	28.4558	28.4694	27.7519	28.5689	25.9174	27.422	28.6253	25.9541	27.5121	26.6252	27.1442	27.038	26.5621	27.1711	26.9082	27.1505	26.4107	26.256	26.6889	26.9307	27.5547	25.5919	26.2135	26.4465	26.1365	26.3188	26.1703	26.5251	25.9847	26.1969	26.5963	26.0123	25.9191	24.973	25.5247	25.4145	25.5705	25.3619	25.6482	25.5329	24.9921	25.7089	25.5054	24.7392	25.5599
31.6929	32.2616	31.236	32.6317	31.9641	31.2451	31.497	29.9585	31.5705	31.1778	29.0987	31.0517	33.2111	32.6462	33.4373	32.853	33.5602	33.0136	33.5083	32.906	31.986	33.2661	32.8009	33.6771	28.682	29.0161	28.3789	29.0996	28.8804	28.7703	28.4152	27.7767	28.8362	28.1709	27.5582	28.4126	29.7315	29.9417	29.942	30.0641	30.0733	29.9728	30.0496	29.6929	29.8198	30.0594	29.581	29.831
28.2945	28.1278	27.8321	28.417	28.2666	26.9838	28.3915	28.1667	27.4759	28.669	28.0391	28.5004	28.6557	27.5108	28.5778	27.1387	28.4303	27.16	28.2742	28.435	26.2267	28.1703	28.2111	29.2113	26.3425	26.2548	25.8225	26.127	25.822	26.3085	26.1188	26.6431	26.2585	26.4264	26.8824	26.5465	26.2647	26.3543	26.429	26.0634	26.0728	25.959	26.1702	26.2107	26.1202	26.1169	26.0404	26.4877
29.2634	27.5402	26.4414	28.5561	21.4083	25.9782	27.7442	18	26.3964	27.4192	27.637	29.621	28.529	25.9863	26.8961	26.6331	27.1005	27.6782	18	28.9037	25.4131	27.2086	18	29.2348	29.308	27.7436	27.8648	28.052	27.3956	26.6476	28.0423	18	27.2738	27.7452	28.7618	29.6221	28.3412	26.9965	26.8846	27.7834	26.9666	27.7298	18	29.0194	27.0559	28.3622	18	27.875
24.6343	21.6589	22.9433	22.6302	24.5083	18	23.5504	24.0652	18	24.46	24.1723	24.8727	24.5346	18	22.6023	21.1824	24.011	18	24.0893	23.7968	18	24.1588	24.7027	24.4794	23.6827	22.0977	22.5849	22.6863	23.3769	18	22.8216	24.1546	18	23.3273	23.8622	23.6904	23.455	18	22.4407	21.6155	23.1381	18	23.0012	22.7773	18	22.8293	23.2377	23.0227
30.5251	31.6051	30.962	31.7541	31.4567	31.0322	31.2829	29.7682	31.04	31.4837	29.0173	30.2901	31.8908	31.4889	32.147	31.4862	32.0748	31.5566	32.0744	31.4526	30.7804	31.8397	31.4016	32.35	28.0606	28.7633	28.4334	28.4867	28.729	28.7189	28.4857	28.034	28.6359	28.7057	27.6749	27.9748	28.8039	28.9941	29.0838	28.9698	28.9762	28.7772	28.9832	28.7654	28.9481	28.9164	28.6025	28.7978
24.7224	23.2107	24.3413	18	24.6483	22.3197	24.7514	23.6711	23.002	24.2554	23.2221	23.4033	28.5101	26.7769	27.8528	26.8554	28.0697	26.922	28.389	28.3905	26.1158	28.1687	28.3837	29.3554	22.0818	21.2662	21.8589	18	21.4497	21.0737	23.0651	23.2313	21.5557	21.2481	22.3865	22.3947	26.6203	25.7355	25.907	25.3131	26.2485	25.5731	26.4602	26.6906	25.446	26.3516	26.6118	27.1565
32.8064	33.5986	33.2316	34.3635	33.3648	33.1226	33.6943	32.0345	33.2187	33.3029	31.619	32.6558	35.1317	34.2534	35.2029	35.105	35.4451	34.9118	35.3628	34.4379	33.6484	35.0578	34.3831	35.3781	30.8999	31.2189	31.1817	31.3071	31.1602	31.1385	31.0395	30.7968	31.26	30.8961	30.749	30.8327	32.3123	32.4408	32.6703	32.5782	32.6334	32.4354	32.6291	32.2379	32.4525	32.7309	32.0632	32.4365
24.7189	25.3052	24.0207	26.1168	24.3386	24.0837	24.0923	22.3621	24.1057	25.5143	18	24.9613	25.4568	24.4043	25.0532	24.6893	24.6675	24.7556	25.1117	25.2561	22.9878	23.5215	25.2951	26.0328	24.4251	25.0727	24.6354	25.0124	24.6703	24.8048	24.5635	24.0681	24.7317	25.2389	18	25.1127	25.0526	24.753	25.036	25.0271	24.8126	24.8215	24.7809	24.9607	24.5191	24.2478	24.5816	24.962
24.8729	25.1809	24.7758	25.7448	25.3655	25.5647	24.9888	23.9668	25.9903	25.6154	24.1058	24.6579	23.978	24.8504	25.0741	25.623	25.0201	24.8185	25.2364	24.7644	24.947	24.747	24.8942	24.6182	23.7956	23.5938	23.5174	23.3485	23.661	24.0443	23.749	23.6759	24.4103	23.52	24.3494	23.399	23.0291	23.3159	23.2795	23.6412	23.6196	23.5746	23.8382	23.2801	24.1479	23.3322	23.5627	22.872
23.2055	24.3703	23.6415	18	21.4145	22.3844	18	22.792	18	18	18	18	24.0911	22.1995	22.673	22.9787	24.6304	23.2838	24.4544	23.3279	22.6238	18	18	18	23.3885	24.4682	24.1493	18	18	18	18	23.5199	18	18	18	18	23.6644	18	22.5549	18	24.6108	18	24.4056	23.2981	23.932	18	18	18
23.8747	24.0747	22.0774	24.6203	24.2215	23.9871	21.9084	22.0836	24.4785	22.3898	21.8888	23.4778	23.3314	23.2212	21.9392	23.5473	21.5836	24.1311	23.799	18	21.5396	21.2799	23.7195	23.6149	22.1747	22.7097	23.0401	22.7633	22.6354	23.0716	22.1865	22.4448	22.9786	22.5966	22.5272	22.7056	22.5889	22.3404	18	22.4496	18	22.9383	22.524	18	18	22.0491	22.2113	22.1189
26.2311	25.5024	26.2853	26.5129	26.4661	25.047	26.7378	25.4634	25.2028	26.9539	25.5819	25.9865	27.1503	24.6535	26.9732	25.3671	26.7914	25.2165	26.7613	25.312	24.3167	26.3652	26.3958	26.823	25.0201	24.2961	24.5107	24.2243	24.6608	24.3329	24.9396	25.4989	24.338	24.8634	25.6722	25.1149	24.9737	24.0947	24.4395	24.1475	24.4879	23.9437	24.6688	24.8715	24.0981	24.4831	24.6296	24.795
22.7963	22.3225	22.7196	22.2816	24.8666	18	24.6671	18	21.9094	22.5996	18	22.2343	18	18	18	23.2964	24.5479	18	22.0466	18	18	22.8209	22.4415	18	23.5217	22.685	23.4405	22.4085	23.0716	18	18	18	22.7895	23.0854	18	23.0208	18	18	18	18	18	18	22.3647	18	18	23.2877	22.9063	18
24.862	24.3397	24.3913	25.3156	24.38	23.7176	22.5204	23.3966	24.5387	25.1392	23.2284	24.5882	25.4956	23.1352	25.851	23.8342	25.041	24.5302	25.3035	26.006	21.3211	25.5303	25.4936	25.8839	24.3436	23.0859	23.5957	23.118	23.7216	23.2791	22.9166	23.9534	23.1353	23.7126	23.9366	22.915	24.0297	22.9339	24.4032	23.2289	24.0429	23.7044	24.1475	24.4783	22.8139	24.5495	24.0882	24.2687
21.7145	25.6153	25.3425	24.9095	24.8127	24.4546	26.9759	23.8229	24.6386	27.2201	23.0973	21.7874	23.4336	23.0797	24.7046	24.6709	23.9121	24.5665	26.7223	23.7971	23.923	26.7993	24.8008	24.4253	23.93	24.2889	24.6731	24.6337	24.9667	24.256	24.8176	24.5365	24.4348	25.498	24.3947	24.0418	24.9005	23.9891	24.6361	24.5826	24.4553	24.0295	24.7987	24.3384	24.5006	26.0824	24.6043	24.3688
27.2246	27.7987	27.0584	27.8368	27.0847	27.3438	27.4998	26.3989	27.6838	27.8057	25.9961	27.0358	27.6083	28.4161	27.5516	27.9522	27.8897	28.4285	28.028	27.4429	27.4309	27.5496	28.1979	27.0748	26.246	26.2523	26.1386	26.177	25.5597	26.5547	25.947	26.0486	26.5541	26.1909	26.5777	26.0372	26.0205	27.2985	25.8838	26.7848	26.2381	27.2063	26.4136	26.1437	27.0613	26.3761	26.4803	26.0393
25.8003	23.2915	23.6391	21.7489	23.0676	22.0108	23.0621	25.3292	21.8267	22.4177	22.7738	25.6922	25.8113	23.2508	25.0794	21.9818	24.5109	24.3669	25.4681	25.8415	23.9861	24.0849	25.3349	26.4055	23.8563	23.7459	24.0228	21.992	23.4945	23.151	22.7704	23.935	22.546	22.6771	23.6	23.6754	25.269	23.4625	23.8997	22.6662	23.9148	24.3367	24.5637	24.2544	24.7974	24.0772	24.3035	24.1395
34.6185	31.7227	32.8234	31.9243	32.9275	30.1932	33.33	34.2112	30.1648	33.0596	34.1211	34.5338	34.1001	29.6029	32.5253	29.8725	32.5985	30.4189	32.8868	33.5627	29.8335	32.4065	33.597	34.2439	32.973	29.628	31.1272	29.543	30.8312	28.8306	31.0552	33.2144	28.6605	30.9781	33.3573	32.979	31.8852	28.1687	30.2265	28.3422	30.1591	28.5633	30.4197	31.6743	29.1628	30.3984	31.6396	31.6417
33.7361	33.4091	33.8746	33.1142	34.1381	32.6613	33.768	33.6103	32.5641	34.0889	33.1052	33.6468	33.5629	31.8449	33.5211	31.9407	33.5811	31.9195	33.4463	33.3848	31.7409	33.4127	33.4263	33.3404	30.3648	29.6492	30.4971	29.168	30.5287	29.5461	30.0506	30.9092	29.2655	30.4168	30.8838	30.3883	29.6837	28.74	29.6884	28.6765	29.6816	28.541	29.626	29.7095	29.133	29.6866	29.8863	29.2515
27.3655	26.5358	27.2708	27.645	27.318	26.2988	27.5218	26.6103	26.3255	27.1751	26.4547	27.2725	30.476	28.445	30.2089	28.5874	30.382	29.0832	30.2373	29.7644	27.2744	29.9825	29.6055	30.8686	25.7919	24.9261	25.5359	25.0067	25.4887	24.8378	25.2919	25.7662	24.7896	25.4603	25.7175	25.851	27.4975	26.3573	27.1577	26.3991	27.3063	26.4557	27.2077	27.4512	26.1615	27.2155	27.0977	27.5982
24.3089	25.9146	24.672	26.3576	24.6072	25.1985	25.6873	24.7169	24.7245	24.8776	24.2641	24.671	25.6564	25.8976	26.3329	25.2043	26.5376	26.2983	26.2633	25.9033	24.7732	25.7353	25.2662	26.7329	23.7594	23.9784	23.267	24.0483	23.0846	23.696	23.169	24.4095	23.2966	23.468	24.1325	23.4735	24.3152	24.5504	24.5219	24.0601	24.7127	23.7942	24.7831	24.3881	23.7808	24.2104	24.4958	24.3943
24.9154	23.6459	25.6472	24.0246	25.3778	22.771	25.5656	25.2493	23.6043	24.5173	25.5216	25.6615	25.0567	23.0755	24.4294	23.3182	24.5208	23.816	24.1591	26.2787	22.7399	25.1855	26.0633	23.4087	24.9322	23.8096	24.5034	23.7393	23.8769	23.7662	24.0499	24.5252	24.1016	24.3592	25.2679	24.5801	24.5149	23.9381	24.8114	23.919	24.137	24.2213	23.9101	24.9895	24.1684	23.8197	25.2806	24.8707
32.8223	31.7178	32.484	31.8782	32.4678	30.182	32.9786	32.0692	30.5243	32.543	31.8744	32.557	32.5236	30.2295	31.9651	30.0957	32.2847	30.4968	32.0355	32.7131	29.5608	31.7414	32.0467	32.6606	30.0558	28.5885	29.7159	28.3458	29.4862	27.8723	29.6921	30.1183	28.0298	29.6053	30.1306	29.9871	29.0081	27.8188	28.743	27.5538	28.8636	27.756	28.7064	29.2839	27.8089	28.6377	29.0171	29.0659
22.9381	24.7261	24.4822	24.9746	23.1204	24.2182	23.5122	24.1338	24.0754	25.155	21.5336	23.3926	26.9946	26.6407	27.2203	26.3863	26.759	26.6002	27.0878	27.0755	25.2117	26.7729	27.0619	27.8837	22.3506	22.4215	22.5238	22.7833	21.3772	22.7656	21.6601	22.9163	22.2836	23.6668	21.9005	22.0851	24.3466	24.5512	24.8079	24.5581	24.9235	24.6312	24.5072	25.3586	24.6747	24.974	25.1252	25.3122
28.5094	29.1049	28.4146	29.1073	28.5071	28.1324	28.8122	28.0654	28.3435	28.8011	27.8571	28.4975	28.2826	27.7577	28.3337	27.7206	28.1269	27.5084	28.1592	28.0851	27.0119	28.0492	28.0834	28.7506	26.1187	26.207	26.0292	25.9774	26.0163	26.0252	25.9627	26.3417	26.0189	26.0784	26.4573	26.1732	25.2983	25.6023	25.326	25.3954	25.3648	25.221	25.4448	25.3726	25.6939	25.3536	25.5738	25.4171
28.2248	29.3614	28.9281	29.417	29.201	28.8229	29.4241	27.8381	28.7589	29.715	27.5855	28.2465	28.2402	28.3889	28.9988	28.6019	29.204	28.3965	29.2266	27.9959	27.9633	29.0297	28.1868	28.0155	25.9147	26.4754	26.5266	26.3317	26.6636	26.6071	26.6795	26.1785	26.3501	26.8741	26.1278	26.0503	25.5636	26.1334	26.2317	26.1349	26.382	26.0364	26.2854	25.504	26.2087	26.3717	25.7114	25.2553
30.802	31.246	31.0861	31.394	31.0814	30.3318	31.3617	30.2457	30.5789	31.4868	30.0817	30.9073	30.0686	29.4113	30.4495	29.4646	30.4305	29.6512	30.1986	29.806	28.8013	30.198	29.9603	30.2483	27.2296	27.2078	27.3529	27.1153	27.1939	27.0487	27.3117	27.3677	27.1127	27.4592	27.5242	27.4255	26.1871	26.5014	26.4492	26.2796	26.4044	26.2238	26.4106	26.3188	26.4036	26.4348	26.2663	26.2697
26.2621	27.7371	26.8939	27.6216	27.6923	27.3709	27.6598	26.2454	27.2073	27.6963	26.2004	26.7656	26.6162	25.8114	27.0047	25.8814	27.2994	26.0046	27.3583	26.5986	25.7533	27.0605	26.3052	26.4366	24.9221	25.7193	25.5015	25.3811	25.5749	25.7206	25.3049	25.6494	25.695	25.9038	25.7981	25.1126	24.6075	25.0298	25.1125	25.0723	25.1427	24.5861	25.2383	24.9822	25.316	25.1037	25.0908	24.3644
29.1047	30.3436	28.947	30.6861	29.6867	29.5199	29.1762	29.3521	29.4404	29.6704	28.1594	29.0147	29.2106	29.371	28.8688	29.227	29.3469	29.4898	28.8817	29.2233	28.9195	29.1249	29.4971	29.1445	26.7297	27.2574	27.0122	27.4887	26.979	27.4471	26.8264	27.6528	27.1231	27.2662	27.3386	26.705	26.4492	26.9714	26.6375	26.8413	26.9803	27.0894	26.7517	26.4568	27.2756	26.8924	26.7924	26.2091
28.8286	30.031	29.4261	30.5664	29.6634	29.3362	29.9937	28.3042	29.4573	29.831	27.5665	29.0392	30.6295	29.7261	31.2704	30.1774	31.3139	30.2978	31.2888	30.3959	29.168	30.898	30.0916	31.1561	26.8779	27.2755	27.1625	27.4617	27.1219	27.34	27.2757	27.1219	27.3935	27.3332	26.8647	26.9346	27.7076	27.7459	28.3699	27.7971	28.3486	27.6474	28.3259	27.8139	27.8331	28.1917	27.6525	27.836
31.5958	33.1358	33.0574	33.5014	33.3266	32.5649	33.1407	31.7858	32.7189	33.6677	31.1242	32.3872	31.8794	31.6173	32.4908	31.7805	32.4197	31.7256	32.3137	31.4188	30.9222	32.01	31.6082	31.99	28.4059	29.3424	29.617	29.3902	29.6267	29.3774	29.4832	29.1189	29.3355	29.8604	28.9505	29.1112	27.922	28.5579	28.6443	28.4381	28.5561	28.3063	28.4834	27.9317	28.5316	28.4758	28.0227	27.777
18	24.6487	24.0859	24.3825	24.4705	25.2763	22.9293	22.8344	25.6978	25.9011	20.5276	23.8681	23.1588	23.1947	22.7072	22.9811	22.2784	23.1725	23.7243	22.5098	22.2794	22.8504	22.2909	21.6041	18	22.8646	23.3328	22.9498	23.3551	23.5706	21.9932	22.1491	24.4812	24.583	22.1823	22.0417	22.7815	22.6118	22.4167	22.8408	21.7537	21.8584	22.3668	22.8222	21.7602	21.4424	22.6171	20.9056
23.8531	25.2759	22.6969	25.3206	24.9026	25.7117	24.482	22.982	26.2814	24.4083	18	24.6447	25.1887	25.9086	26.1346	25.1843	26.0711	26.0508	25.5715	24.7606	25.3482	26.3107	24.775	25.6117	23.8107	23.9389	23.6214	24.2503	23.6875	24.795	23.7843	23.8125	24.2349	23.3639	18	23.9684	24.1551	24.5847	24.1517	24.51	24.2057	24.7245	24.2393	24.1708	24.5327	24.5802	24.0158	24.071
25.0312	25.0717	24.4732	24.7225	24.819	25.0118	24.4556	23.4269	25.2121	24.8659	24.1447	22.9744	24.5978	24.4203	24.0641	24.9372	23.79	25.0938	24.8929	24.0139	24.0256	23.5908	23.944	24.8539	23.3054	24.1448	23.8245	24.1339	23.8136	24.9116	23.3914	23.7206	24.5093	23.9815	23.8083	23.4017	23.4837	24.0457	23.1713	24.413	24.1782	24.4208	23.5755	23.5193	24.1652	24.164	23.5927	23.4386
28.0765	28.5478	28.9168	29.101	29.0219	27.0183	29.7164	27.3905	27.151	28.7412	27.1411	27.9657	27.9931	26.2709	28.0752	25.8572	27.7781	27.2336	28.117	27.436	25.6958	27.1139	27.346	28.6034	26.3727	26.3065	26.657	26.2318	26.4645	25.9831	26.6706	25.9079	25.8458	26.6451	26.3946	26.234	25.3005	25.2363	25.4528	25.0938	25.6926	25.1821	25.4433	25.6327	25.2589	25.4468	25.3654	25.5188
25.3907	22.7614	23.9516	23.9357	24.6702	23.9022	23.7777	25.3606	22.5258	24.1514	25.0003	25.7152	24.6059	18	24.1809	20.4917	23.6454	21.2823	24.7294	24.4814	18	24.6343	25.4087	24.9152	24.4356	22.5504	23.455	22.9626	23.7188	22.8854	23.4522	24.9646	22.2849	23.7999	24.8612	24.6356	23.4758	18	22.9149	21.1741	23.2516	18	23.5289	23.5475	18	23.5048	23.9462	23.0037
24.2371	23.7562	24.7382	25.1907	24.5589	25.1863	24.1877	23.2621	25.2058	24.7255	21.7881	24.2677	25.6907	26.044	25.7473	25.8444	26.1366	26.5042	26.2704	25.5434	25.6063	26.2709	25.9686	25.8288	23.342	22.585	24.1844	23.5907	23.6892	24.1128	23.3878	22.7023	23.9453	23.696	22.7082	23.0468	23.8715	24.6254	24.0505	24.7388	24.3975	24.7815	24.1501	23.682	24.6959	24.4939	23.7619	23.7126
23.3793	23.0245	23.3473	23.9328	23.4182	21.2147	23.1923	18	22.794	23.5036	22.5399	22.3416	18	21.8623	23.3533	18	22.6027	21.9396	22.7645	22.7398	18	22.8304	22.8389	22.8898	22.7981	22.158	22.9762	22.7746	22.9177	22.5172	22.3733	18	22.4498	22.6471	23.0282	22.7525	18	22.4071	23.2352	18	22.4721	22.1978	22.5623	22.8587	18	22.9513	22.9033	22.3352
24.3204	23.5548	22.6378	24.9643	24.6073	23.8047	24.1185	18	24.3359	23.9989	18	23.2408	24.6178	24.0443	24.6313	24.7795	24.9077	24.9831	25.3792	18	22.4976	24.356	24.631	24.5104	24.2895	22.8698	23.6089	23.3647	23.4459	23.7112	23.3598	18	23.7024	23.2663	18	23.6328	23.2643	23.374	23.632	23.7709	23.7939	23.9958	23.9075	18	23.2351	24.3635	23.393	23.3041
26.438	18	27.0475	18	27.4492	18	27.8725	26.5052	18	28.2162	25.5673	26.348	25.856	18	27.6108	18	27.0003	25.6311	27.354	25.8323	24.9738	26.9691	26.1467	26.627	25.8737	18	26.6724	18	26.9487	18	27.0124	26.577	18	27.7309	25.5242	26.0949	25.0271	18	26.8259	18	26.4291	25.0203	26.4902	25.4321	25.4509	26.4911	25.3883	25.3697
22.0641	23.9322	18	24.0759	21.2421	23.6288	22.6861	18	23.003	23.048	18	18	25.3452	24.2266	24.9072	24.698	24.7797	24.8761	24.9575	25.6809	24.6474	24.1319	25.6675	25.1815	22.8487	21.8397	18	22.3732	22.1667	22.6409	22.1356	18	22.5648	22.3153	18	18	24.1778	23.1724	23.8846	23.1414	24.0133	23.2058	23.1529	24.4617	24.2156	23.207	24.2572	23.6177
18	23.7644	18	23.2062	18	22.2873	21.6595	23.2942	18	18	18	22.8103	24.4254	18	23.4687	18	23.3737	21.4233	23.9226	24.2628	18	24.1021	23.6312	24.4488	18	23.9077	18	23.1139	18	22.9927	22.0601	24.0385	18	18	18	23.2104	24.0431	18	23.3182	18	23.2287	21.941	23.6618	23.9688	18	23.8472	23.8521	23.7712
18	18	18	18	21.711	18	18	18	18	21.4739	18	18	23.6885	21.5514	21.2109	18	23.9173	20.7284	24.3578	23.0214	18	18	23.0957	23.9936	18	18	18	18	21.4874	18	18	18	18	21.2671	18	18	23.041	21.6767	22.7289	18	23.2805	22.684	23.6116	23.0913	18	18	22.3339	22.3639
23.6049	25.0709	24.948	25.6846	25.8807	24.8091	24.4264	23.0407	24.7777	25.0183	23.1482	23.677	25.394	25.2512	25.8171	24.0792	24.8089	25.387	25.373	25.1608	23.6685	25.0186	25.2177	25.8	23.9955	24.1645	24.0591	24.3713	24.2478	23.8912	23.5767	24.0025	23.8789	23.9518	23.9241	23.7177	23.9775	24.2973	24.1185	23.4704	23.9494	23.9546	24.1283	24.3918	23.6963	23.9232	24.3213	24.0677
25.2301	26.5386	25.33	26.26	24.5445	25.709	24.6267	25.0655	26.1166	25.4804	24.927	25.6622	26.2044	25.6536	26.2347	25.7941	26.6703	26.1676	26.0407	25.3763	24.9856	25.875	25.8483	25.4117	23.886	24.0083	23.5397	23.911	23.8708	23.9625	23.5409	24.3012	24.3038	23.4863	24.2488	24.142	23.8261	24.1016	23.953	24.0433	23.9085	24.1693	23.7764	23.8505	24.1423	24.0228	23.6855	23.0571
21.5736	23.6728	22.8561	24.1312	24.3272	23.269	18	26.302	22.5793	23.5295	18	22.5269	23.545	18	23.5183	22.1806	23.752	21.0747	24.5255	24.1858	21.1738	23.1219	24.0825	25.5474	22.2903	22.5723	23.0842	23.1278	23.7004	22.6887	18	18	23.285	23.342	18	23.1598	23.9603	18	23.1824	22.6678	23.3805	21.7982	23.7482	23.6685	22.674	23.0775	22.9357	24.3453
26.3683	23.9802	25.8322	22.5412	26.0741	22.5264	25.8151	24.5735	23.3069	25.3284	22.3037	25.6859	27.5699	22.7225	26.5861	24.0007	26.9095	25.177	26.8171	26.6547	23.6675	26.765	26.6697	28.0519	24.5068	22.6052	24.2862	22.4222	24.0614	22.8821	24.0219	24.3833	22.908	23.8693	23.1391	24.3162	25.1851	22.9659	24.4931	23.1809	24.5919	23.8783	24.921	25.0618	23.3821	24.7	24.5037	25.5457
25.1439	26.1923	25.6271	26.6446	26.1721	25.6639	25.8483	23.7448	26.4004	25.9534	22.3936	25.4066	27.4768	27.3016	27.8458	27.1803	27.4312	27.403	27.5532	27.428	26.0648	27.0586	27.1533	28.4462	24.3362	24.4173	24.3563	24.6166	24.132	24.5677	24.038	23.583	24.7843	23.9508	23.2409	24.3083	25.2689	25.5128	25.4665	25.4264	25.4421	25.5073	25.083	25.4135	25.3286	25.2355	25.1877	25.7057
31.8065	32.2393	31.7142	31.9648	31.8431	31.1925	31.9075	31.4848	31.2734	32.0323	31.2465	31.6855	30.4617	30.2625	30.8141	30.2489	30.9092	30.1405	31.6851	31.2841	29.496	30.7762	31.3989	31.6293	30.3093	30.3066	30.6604	30.2313	30.5109	30.0654	30.5825	30.4142	30.1645	30.6298	30.4888	30.3028	29.455	29.8351	29.9204	29.7414	29.91	29.4259	29.7738	29.5561	29.8676	29.9852	29.5698	29.3229
23.736	24.8177	23.9787	25.2024	25.0209	23.3429	24.7948	22.8751	24.2719	24.4795	23.4416	24.2325	24.2651	23.4906	24.0151	23.7884	24.0731	23.9917	25.0269	24.6887	23.4669	24.3808	24.0875	24.787	24.0996	23.9683	23.3936	23.928	23.6688	23.5303	23.5429	23.4237	23.8534	23.2617	24.2107	23.9659	23.6172	23.5371	23.5677	23.7368	23.9406	23.7	23.4837	24.0557	23.5767	23.3535	23.4357	23.5633
30.6184	28.7593	30.0678	29.1898	30.0383	28.0509	30.0499	29.8883	28.2617	30.3165	29.931	30.5159	30.9366	28.5211	29.9677	28.3751	29.8419	29.4161	29.9311	30.8042	28.2545	29.6593	30.4491	31.2764	28.603	26.2431	27.8403	26.2506	27.5253	26.4452	27.6476	28.4859	26.3913	27.7638	28.7392	28.4863	28.0472	26.6565	27.2609	26.6399	27.3181	26.9519	27.4568	28.1598	27.0506	27.3478	28.3328	28.0311
29.8695	30.1562	28.9894	30.3019	29.2347	29.4728	29.6327	29.8521	29.7511	29.3737	29.1776	29.9273	30.4619	29.0497	30.0193	29.0267	29.9747	29.2827	30.146	30.4717	28.0417	29.7138	30.1794	30.7937	26.9771	26.6862	26.1078	26.7009	26.3148	26.6392	26.3672	27.4471	26.7859	26.3915	27.3567	27.0771	26.9083	26.3346	26.6051	26.191	26.551	26.0965	26.4244	26.9545	26.1741	26.6388	26.9172	26.8385
28.2053	28.7808	28.1166	29.2385	28.8347	28.5019	28.6614	27.2141	28.8645	28.2376	27.216	28.1428	28.8271	28.8532	29.6755	29.3198	29.702	29.4926	29.7664	29.0687	28.3402	29.207	28.4472	29.6841	26.0427	26.0281	26.2039	26.3013	26.3394	26.4164	26.2319	26.1568	26.551	26.0623	26.44	26.1022	26.5431	26.7824	26.8405	26.7549	27.0459	26.9249	26.8173	26.4296	26.642	26.8008	26.2843	26.5282
25.4552	25.8637	24.7534	25.7312	25.4578	25.073	25.4681	24.7901	25.3458	25.7669	23.2988	25.6148	25.0819	22.7081	24.3151	23.8741	18	24.2973	24.6498	24.3556	22.9365	23.3689	24.9935	24.4992	24.4232	24.2166	24.3536	24.6967	24.7817	24.4057	24.9267	24.0636	25.0607	24.854	24.3088	24.737	23.472	23.2055	23.6422	23.3859	18	23.9581	23.4568	23.7409	23.4206	22.9002	23.4248	22.8972
25.5007	25.7438	25.1784	26.1238	25.4705	24.8336	24.873	24.4884	25.4302	25.0023	23.7894	24.9253	24.0873	24.0045	24.2306	23.5356	23.9062	24.3224	23.2966	23.531	22.9073	24.494	24.2738	23.8353	24.6225	24.1561	23.9505	24.1648	23.9173	24.2897	24.2167	24.1638	24.4094	24.0556	24.4514	24.0494	23.3753	24.2238	23.7845	23.7413	23.1821	23.8781	23.2597	23.6994	23.374	23.4371	23.5385	23.3864
27.9728	26.9063	27.8695	27.5992	27.886	26.9267	28.1278	26.9687	27.1494	28.3196	26.657	27.8327	28.1931	27.3393	28.2366	27.1985	28.1514	28.0527	28.4977	27.647	26.4989	27.5522	28.3296	28.8229	25.6199	24.5176	25.4303	24.951	25.1277	24.9686	25.2925	25.0914	25.0648	25.671	25.4364	25.7451	25.2566	25.2364	25.3385	25.3449	25.1231	25.4993	25.4511	25.3198	25.2847	25.3549	25.5581	25.41
23.5579	23.9285	23.2465	24.3003	22.2296	21.78	23.2931	24.0909	22.6424	22.7075	18	24.7728	23.8148	23.3551	24.7096	23.7377	24.1497	24.3158	24.1585	23.8796	22.3346	22.9068	24.3504	24.089	23.0011	23.5545	22.7157	23.0459	22.7941	22.7955	22.6186	24.2652	23.3508	23.2336	18	23.4056	23.1936	23.3013	24.3088	23.1702	23.4526	23.5335	23.0388	22.8749	23.6588	23.2555	23.3924	22.818
27.0234	27.3655	26.5829	27.6865	26.6842	25.4442	27.2859	25.9608	26.0723	27.0893	26.048	26.8129	27.1514	26.2787	26.0037	26.3217	26.2816	26.6421	27.3665	25.9942	24.4523	26.0617	26.4306	27.661	25.6868	25.4017	25.3519	25.4932	25.1726	24.9423	25.1952	25.1948	25.0523	25.1432	25.5952	25.4138	24.7105	25.0181	24.5972	24.7527	24.4399	24.8543	24.8893	24.6691	24.1338	24.5696	24.6836	24.7339
30.3464	29.8984	29.1838	29.8725	29.245	29.2641	29.5447	29.8277	28.8364	29.382	29.5246	30.1592	30.3547	29.1783	29.6943	28.6902	29.849	29.3212	30.1034	30.0593	28.2302	29.5374	30.4114	30.4556	27.5168	26.7917	26.5195	26.5905	26.5386	26.646	26.4306	27.7376	26.4563	26.548	27.8379	27.6611	27.1975	26.7701	26.5617	26.3865	26.6055	26.5581	26.6017	27.2327	26.5459	26.5914	27.3376	26.9193
22.8057	21.5192	18	24.189	21.907	18	22.7418	18	22.3786	20.8954	18	23.1701	26.1996	25.0472	25.5314	25.0363	24.8034	24.5849	25.7632	25.456	24.0835	25.0411	25.1965	26.5001	23.1692	22.715	18	23.5265	23.3981	18	23.4576	18	23.3906	22.3481	18	22.2241	24.5954	24.2412	24.4556	23.9173	24.5487	24.7228	24.9944	23.6307	24.3932	24.2448	23.7513	24.7193
18	18	18	18	21.4346	18	18	18	18	18	18	18	23.0827	22.8533	22.9035	22.8121	18	21.9381	23.4674	22.4783	22.9294	23.9322	22.8836	24.0811	18	18	18	18	21.6417	18	18	18	18	18	18	18	22.886	23.4064	22.7937	23.2681	18	22.7754	23.3159	22.6055	23.6301	23.2218	22.8548	23.3689
24.0771	23.9416	22.057	22.0467	18	18	18	23.6978	22.248	22.5953	21.6569	22.1316	22.7747	21.4259	21.6264	18	18	18	21.7961	23.6329	18	18	22.6994	23.0123	23.4331	23.4383	22.6479	22.1687	18	18	18	23.2187	22.6533	23.0762	23.2754	22.9132	22.9405	22.3447	21.879	18	18	18	22.0071	22.2693	18	18	23.1344	22.7942
25.5304	26.0857	25.0857	27.1069	26.1189	25.3385	26.2326	25.0378	25.4108	25.3821	23.8902	25.4191	25.3824	25.1075	25.7909	25.624	26.2087	26.0518	26.2096	25.7027	24.5683	26.0262	25.2122	26.3119	24.4102	24.6485	24.5588	24.7024	24.802	24.8991	24.2636	24.7267	24.6494	24.2917	24.6271	24.688	23.8872	24.6703	24.5613	24.0464	24.2088	23.9831	24.3288	23.8579	24.5253	24.6673	23.6563	24.1013
33.8035	34.5899	34.8974	35.2809	34.9014	33.4355	34.979	33.488	33.8653	34.8597	33.107	33.7495	34.3972	33.9955	34.9093	34.2766	35.2086	34.6036	35.2251	34.3316	33.1439	35.0811	34.4315	34.84	31.5506	31.511	32.2513	31.9431	32.0096	31.0955	31.9353	31.6555	31.2803	31.9913	31.4221	31.2824	31.1904	31.5323	31.9449	31.6045	32.0924	31.7344	32.2182	31.5089	31.4158	32.1755	31.4676	31.3237
23.4482	23.2836	23.1778	24.0566	23.2564	22.5259	23.204	21.0285	22.5316	23.1243	21.501	22.5448	22.6973	23.5707	24.2841	23.4756	23.9754	23.692	23.5447	23.2771	18	23.7187	22.8616	18	23.7902	23.3187	23.6228	23.5011	22.8695	23.2467	23.4335	22.0341	23.0843	23.2826	22.797	23.0038	22.5406	23.3823	23.2545	22.9944	22.8714	23.2011	23.198	23.4442	18	22.7113	22.9741	18
28.8234	29.0441	28.8948	29.498	29.5495	28.4921	29.1734	28.1868	28.5733	29.5293	27.9165	28.7705	29.3541	27.9404	28.9686	27.5091	29.0682	27.7401	28.8784	29.1392	27.2928	28.5928	28.9938	29.7119	26.6479	26.5851	26.8227	26.5996	26.8339	26.5815	26.7095	26.919	26.6917	26.877	26.8274	26.5951	26.4098	26.1308	26.3492	25.934	26.3169	25.9398	26.1771	26.4408	26.1441	26.2815	26.4243	26.4462
24.9486	24.908	24.6249	25.3649	25.4846	24.0014	25.1834	21.9774	23.983	25.0683	23.831	25.0023	23.8022	20.2673	18	18	24.701	24.2291	25.1114	24.8217	18	22.1736	24.3794	18	24.9737	24.5944	25.0411	24.3325	25.1924	24.2384	24.3916	24.9725	24.0348	24.54	25.4569	24.7853	23.8351	22.7652	18	18	24.5194	23.6839	24.5042	24.11	18	24.0006	24.1185	18
24.2655	26.3331	25.0253	26.3628	25.1475	25.1342	25.6979	23.4089	25.6531	23.5677	23.5861	24.4094	27.5852	27.1655	27.7771	26.8663	28.0937	27.303	27.8983	26.3647	26.1285	27.8983	27.2041	28.1189	22.424	24.0752	23.0378	23.8984	23.0672	23.4111	23.5546	22.5906	24.0075	21.3308	22.4868	22.8795	24.9205	24.9994	25.07	24.8853	25.0176	25.036	25.1344	24.5251	25.1155	25.3252	24.5446	24.9951
18	18	21.4023	18	22.9484	21.5676	21.8612	20.5961	23.5252	18	18	21.0351	23.6642	23.9431	23.6674	24.001	23.4884	24.1057	23.7563	22.5288	22.8869	24.1141	22.2218	23.7959	18	18	22.023	18	22.0259	22.6285	22.1853	21.8348	22.5354	18	18	21.9931	22.5924	22.8716	22.4942	23.2223	23.7311	23.3492	22.9545	22.5888	23.119	23.2207	22.6652	22.1945
28.1701	27.3001	27.5303	27.3109	27.332	26.807	27.3154	28.2925	26.9932	27.58	27.885	27.9538	23.6299	27.2309	27.4868	27.0671	27.582	27.4	27.7924	27.6577	26.7046	27.9333	27.7316	28.293	27.9225	27.7079	27.9239	27.7099	27.7464	27.9544	27.7142	28.4366	27.8877	28.0563	28.316	28.0725	27.6736	27.3096	27.631	27.4592	27.5902	27.4479	27.6484	27.1927	27.9192	28.0331	27.293	27.0885
30.2249	26.561	27.1837	26.2781	27.5193	26.2705	27.4328	29.4342	25.4853	28.0732	28.6412	29.6353	29.3945	26.148	27.0669	26.4838	26.5766	25.6498	26.5639	29.3959	25.7876	26.9199	29.3226	29.86	28.3919	25.3336	25.7919	24.9218	25.9785	25.3263	25.755	28.2067	24.9025	25.9746	27.6722	27.9649	27.2529	25.049	25.5234	24.998	24.8676	25.0568	24.9979	27.2875	25.7636	25.1282	27.2223	27.2179
22.704	18	22.2215	18	18	18	22.9384	21.8232	18	22.1746	21.6309	22.1906	24.7355	18	24.4619	23.085	23.6628	23.7011	24.501	24.4088	21.7516	24.4286	23.3374	25.3104	18	18	18	18	18	18	18	18	18	18	18	18	23.4207	18	23.5029	23.1317	23.4663	23.6515	23.4942	23.6032	18	23.6344	23.8781	23.6321
25.5007	24.9411	23.7659	24.4917	21.8709	23.318	22.626	24.3151	24.0674	24.9911	22.7572	24.5536	26.9146	25.4892	27.6181	25.6012	27.4442	25.8737	27.7197	26.5177	24.608	27.0694	26.6529	27.4714	24.3203	22.7182	22.5913	22.6855	20.9518	22.3869	21.5821	23.2401	22.259	23.5355	23.7207	22.6412	24.602	23.6808	25.5961	24.213	25.7993	24.0698	25.5028	24.9745	23.7712	26.0703	24.4598	25.056
25.5113	26.5249	25.7497	25.8405	26.0415	25.3213	25.9706	25.6035	25.696	25.6475	24.8506	25.5165	24.1465	24.0452	24.7707	24.2347	24.2666	25.2412	24.7916	24.4058	24.9347	24.4349	24.5192	24.9655	25.0296	25.1173	25.197	24.5575	25.1943	24.5179	25.0943	25.4922	24.8268	24.5717	25.2016	24.9525	23.5274	24.606	24.2065	23.8875	23.691	24.2298	23.7824	24.1815	24.8374	23.9227	24.1321	23.6751
29.5619	30.4798	29.4279	30.6001	30.1021	29.5035	29.6453	28.4426	29.7596	29.5382	27.7424	29.446	31.3877	30.5628	31.3517	30.8676	31.3912	30.8484	31.3563	31.0379	29.7577	31.1014	30.8929	31.7718	27.1722	27.6253	26.9985	27.5374	27.3116	27.3464	27.026	26.8174	27.2807	26.7993	26.9254	27.17	28.4105	28.2394	28.3919	28.2971	28.3284	28.22	28.4175	28.3519	28.1101	28.3649	28.1664	28.5131
28.1808	27.921	28.422	28.4966	28.1329	27.4281	28.2566	27.6336	27.663	28.3947	27.6866	27.9136	28.3791	27.973	28.1824	27.9265	28.4099	28.3912	28.7246	28.3687	27.3146	28.441	28.3092	28.8574	25.6634	25.2231	25.7367	25.338	25.4431	25.4308	25.5083	25.926	25.483	25.5797	26.4122	25.6287	25.3385	25.7259	25.3307	25.4662	25.3109	25.6434	25.4851	25.6143	25.6244	25.6226	25.5564	25.4875
18	25.0664	24.4804	24.8517	24.7075	24.3947	24.6386	18	25.746	24.7473	22.3315	23.5241	25.6839	24.8327	25.5367	25.8684	24.399	26.3069	25.7983	23.1003	24.9147	25.4249	24.5394	25.544	18	23.7107	23.7634	23.839	23.3429	24.0261	23.4378	18	24.494	23.8299	24.0795	23.5298	23.8713	24.1417	23.6573	24.3914	23.4677	24.733	23.9118	24.0809	24.5111	23.9264	23.8654	23.72
18	21.9118	24.7522	22.8808	24.2525	21.7899	24.2076	18	22.7605	24.6974	18	18	25.4601	23.6272	25.8977	23.1685	25.702	24.1881	25.5724	25.1239	21.9973	25.6307	24.7584	25.9126	18	22.2412	22.8791	22.8117	23.9094	22.617	22.8068	18	23.1519	24.1804	18	18	24.6802	23.216	24.7505	22.7918	24.6022	24.244	24.0984	24.7444	23.105	24.6629	24.5555	24.3929
18	18	18	18	18	18	18	18	18	18	18	18	25.3968	18	24.7233	18	24.2673	18	24.4837	23.466	21.0127	24.8604	23.8991	26.0361	18	18	18	18	18	18	18	18	18	18	18	18	24.2893	18	23.787	18	23.5968	18	23.8063	23.5068	22.1318	23.8601	23.463	24.3253
27.5484	27.4065	27.7423	27.8599	27.7158	26.2702	27.5924	26.7262	27.0105	27.5533	25.8007	26.971	29.242	28.1262	29.1511	28.6385	28.9969	29.0645	29.0798	28.6616	27.7605	29.1447	28.8155	29.5334	25.9896	25.1404	25.7526	25.1343	25.6379	25.3058	25.4083	25.719	25.4521	25.5131	25.7171	25.9034	26.9665	26.5404	26.537	26.5831	26.5901	26.6137	26.5728	27.0904	26.7497	26.672	26.8398	26.8483
24.7774	25.7323	25.3889	25.8022	25.2911	25.5698	24.7378	18	25.6669	25.5873	18	25.3291	26.5774	25.852	26.2638	26.1596	26.6141	26.2179	26.6444	25.8988	24.6484	25.5507	25.1361	26.6216	24.9917	24.9741	24.8524	24.767	24.6996	25.1789	24.3916	18	25.1141	25.3483	18	25.0895	25.2723	24.7573	24.8263	24.8212	25.2638	24.5896	25.1143	24.8392	24.8362	24.6971	24.6159	24.805
28.6424	29.5356	28.1464	29.8087	28.5564	28.7726	28.7741	27.3524	28.8956	28.593	26.7167	28.3942	29.2069	28.7341	28.1422	29.1839	28.6533	29.3264	28.795	28.8166	28.4108	28.3766	28.6858	29.5678	26.5306	26.5163	26.0005	26.8474	26.1446	26.7859	26.0634	26.1536	26.8615	26.0507	26.1005	26.308	26.3401	26.6313	25.7449	26.8748	25.9252	26.6849	25.8375	26.2032	26.9135	25.9628	26.3169	26.3247
28.1682	28.9756	29.0164	29.3979	28.9507	28.7942	29.0517	27.5894	29.1967	28.9703	27.5251	28.0437	28.4562	29.1769	29.0498	29.0375	29.2131	29.6445	29.1547	28.8463	28.4276	29.0719	28.7591	29.1094	26.0207	26.2295	26.6811	26.3096	26.4952	26.5732	26.5074	26.0779	26.7604	26.4849	26.4111	26.1355	25.9722	26.7879	26.1994	26.557	26.4184	26.9255	26.3162	26.271	26.7854	26.5142	25.9923	26.1424
27.024	27.6729	26.5235	27.9218	26.843	27.0664	26.8251	26.6657	27.5511	27.29	26.1017	27.669	27.5464	27.4023	27.2246	27.3104	27.1825	27.4851	27.4551	28.0983	26.5932	27.1059	27.7083	27.6963	24.9015	25.0478	24.4853	25.0454	24.3439	25.135	24.6054	25.2533	25.2548	24.8384	25.0172	24.9122	25.1363	25.2802	25.0806	24.8639	24.8702	25.1595	24.8057	25.2183	25.3145	25.1448	25.1116	24.8633
18	18	22.0693	23.8367	18	22.1535	20.3136	18	22.0085	22.1267	18	18	18	23.9423	23.3872	23.7055	23.9056	24.143	22.7612	23.5958	23.3729	22.2275	23.2535	18	18	18	22.4503	22.5139	18	23.1487	20.8077	18	23.0277	22.8897	18	18	18	23.7406	22.2669	23.0544	22.9093	23.6243	23.0719	22.5992	23.5897	22.383	23.1601	18
22.9358	21.837	18	18	21.8422	23.247	23.0338	21.9021	22.7417	21.7824	18	22.1116	25.2811	24.6519	25.5585	24.7994	26.2012	26.1173	25.4912	24.9786	25.5607	24.4196	24.4953	26.0825	18	23.1015	18	18	23.2267	23.59	22.9738	23.3663	23.0147	22.5263	18	22.5089	24.7391	24.6565	24.2554	24.7757	24.3711	24.6276	23.8684	24.7388	25.2204	24.7325	24.0852	24.9614
27.6557	27.5263	27.3393	28.0191	27.0259	26.8288	27.7081	26.7754	27.0644	27.9031	26.6703	27.6942	27.4818	27.1302	27.093	26.7951	27.3412	27.166	27.7767	27.273	26.1726	27.1732	27.7928	28.1204	26.3418	25.5634	25.9862	25.8545	25.653	25.6806	26.0658	26.0413	25.7538	26.1726	26.2677	26.3597	25.4113	25.7107	25.4644	25.4398	25.3797	25.7017	25.5857	25.6266	25.6706	25.4855	25.8558	25.4459
25.0411	22.5653	25.1082	24.7989	25.5777	22.7821	24.6678	24.3896	21.1359	26.4364	23.5836	24.1451	25.4617	18	25.3562	18	25.3024	21.9436	25.3692	25.3641	18	24.8579	25.3399	23.2473	24.3602	18	24.3566	23.6516	24.6407	23.2312	24.5427	25.3157	18	24.9839	24.8524	24.2399	24.2445	18	23.876	18	24.0081	18	23.7951	24.5246	18	23.9899	24.0574	18
21.0505	25.4498	23.2713	24.8487	23.2666	24.2142	18	18	23.9465	23.6184	18	18	26.1525	25.9526	26.065	25.6313	26.3916	25.2608	26.3077	25.5888	25.1134	26.0235	24.6084	26.2227	21.889	23.5762	23.3669	23.9003	23.7604	23.3352	18	18	23.7923	23.0553	18	18	24.5251	24.586	24.6881	24.6637	24.633	24.2788	24.4803	24.2103	24.3856	24.3849	24.035	24.3846
27.4174	28.2631	27.6019	29.133	27.8051	28.0532	28.0022	26.2462	28.3868	27.8157	26.3444	27.4744	29.7435	29.1261	29.7407	29.3563	29.7315	29.656	29.6404	29.2475	28.5213	29.4927	29.1927	30.3646	25.6041	25.5976	25.6208	25.9872	25.5722	26.0138	25.5468	25.3239	26.2016	25.7468	25.7217	25.7691	26.7077	26.9171	26.6881	26.9248	26.6621	27.0477	26.7123	26.5894	26.8956	26.8709	26.5868	26.8328
22.378	18	18	22.3026	18	18	21.3295	18	18	18	18	23.2178	27.7506	26.0826	28.3538	26.7615	28.6427	26.3833	28.5329	27.414	25.5235	28.1707	27.8635	29.1491	23.3896	18	18	20.9144	18	18	21.1396	18	18	18	18	23.8401	26.0379	24.6287	26.5394	25.1785	26.6975	25.4267	26.2656	25.662	25.0566	26.5871	26.4488	26.4339
18	23.7617	18	22.7149	18	21.579	18	18	22.9664	23.6626	20.8904	21.4839	23.9722	24.7422	24.6199	23.4107	23.6457	23.8611	24.2008	21.7176	22.3845	24.6456	24.1345	23.6103	18	22.1437	18	22.5185	18	22.2685	18	18	22.5768	22.494	22.1677	21.9513	23.1177	24.1781	23.0181	23.2065	23.5674	23.6413	23.2838	22.1044	22.9082	23.4645	23.5716	18
32.6156	33.5809	32.5248	33.9488	32.8506	32.419	32.6322	32.0549	32.7498	32.6924	31.7068	32.4783	32.6412	32.6069	32.8373	33.0297	32.7978	33.0523	33.1902	32.3426	31.8668	32.6894	32.4285	33.1918	30.4127	31.0709	30.3923	31.1624	30.5323	30.4786	30.2954	30.6478	30.7104	30.4923	30.4199	30.4472	30.0776	30.711	30.1756	30.8503	30.1846	30.7605	30.5712	30.1006	30.4539	30.2666	30.155	30.3482
21.6535	18	18	18	18	21.1073	18	21.0883	18	18	21.1097	21.3357	24.0812	22.2761	25.0306	23.3403	25.0053	23.3471	25.1372	23.8777	18	25.0515	23.8352	24.4196	22.5247	18	18	18	18	22.9635	18	23.0781	18	18	23.2523	22.9468	23.244	23.4839	23.1497	23.0592	23.0729	22.8566	23.4007	23.2426	18	23.3233	23.1684	23.0723
31.9174	32.2511	32.2758	32.4113	32.5112	31.325	32.7102	31.8415	31.2384	32.561	31.6088	32.1876	31.8485	30.524	31.5357	30.4913	31.6653	30.8815	31.7559	31.5185	29.6681	31.4528	31.868	31.943	29.9404	29.507	30.063	29.454	29.995	29.3132	30.0104	30.0926	29.1331	29.9304	30.1441	30.0107	29	28.521	28.7435	28.3482	28.8877	28.4988	28.8767	29.0718	28.3793	28.7947	29.2697	28.9429
27.5323	28.1616	28.3416	28.6741	28.4362	27.1445	28.6809	27.44	27.3946	28.5737	27.1376	27.9012	27.202	26.4429	27.1875	26.3346	27.5257	26.3155	27.7533	26.604	25.33	27.0994	27.0731	27.8957	25.6892	25.8316	26.003	25.733	25.835	25.4262	25.9083	25.3699	25.4381	25.9406	25.8405	25.6409	24.5493	24.7567	24.6914	24.4665	24.8156	24.3587	24.8596	24.4925	24.5659	24.9297	24.8198	24.7608
31.2425	32.1909	31.8438	32.4974	31.8994	31.9911	32.3731	30.4342	32.2913	31.9366	30.3101	31.3282	31.8742	31.7178	32.0473	31.1803	32.1432	32.3502	32.1342	31.3205	30.9009	31.3537	31.3916	31.9843	29.5502	29.8043	29.7872	29.7357	29.611	29.9251	29.7368	29.3667	29.913	29.6942	29.5235	29.539	29.0487	29.6582	29.3182	29.5261	29.325	29.7257	29.4418	29.0255	29.6217	29.3723	29.1863	29.1924
18	23.6121	24.3024	23.916	24.5751	18	23.2747	18	22.9163	23.9212	18	18	18	23.0307	24.1219	22.943	23.7405	23.0856	23.1689	18	23.3685	22.9607	18	18	18	23.3947	24.9422	23.4288	23.957	18	23.3232	18	23.3055	23.6109	18	18	18	24.1045	23.1763	24.0972	23.4002	24.0667	23.0998	18	23.8711	23.136	18	18
28.8078	29.494	29.2637	29.2374	29.0391	28.9382	29.3924	28.3662	28.7617	29.3033	28.3798	28.7434	28.3476	28.0421	28.6705	28.0019	28.5698	27.9324	28.7751	28.0039	27.5874	28.3493	28.646	28.7336	26.1016	26.1321	26.5064	25.982	26.1839	26.2879	26.4282	26.2122	26.026	26.4494	26.5447	26.0913	25.2242	25.5325	25.5398	25.4514	25.5042	25.1965	25.5437	25.353	25.7229	25.5034	25.6014	25.0258
24.8238	25.9196	25.6447	26.7487	26.3014	25.2193	26.0563	23.3846	25.457	25.9254	23.9539	24.9325	26.06	25.9092	26.9985	26.3037	26.6165	26.2935	26.5931	26.1362	25.2506	26.7803	25.9715	27.0112	23.5916	23.8221	24.2249	24.5231	24.6269	24.516	24.393	23.7971	24.4977	24.3122	24.0604	23.856	23.7458	24.4232	25.1263	24.3844	24.7482	24.5304	24.638	23.8781	24.4545	24.8444	24.1139	24.3372
[truncated: 1,410 more rows]
[truncated: 71 more columns]

## Sheet: Tot SGEF Differential proteins
Student's T-test p-value Intensity FA_Intensity DMInt	Student's T-test q-value Intensity FA_Intensity DMInt	Student's T-test Difference Intensity FA_Intensity DMInt	Student's T-test Test statistic Intensity FA_Intensity DMInt	Student's T-test p-value LFQ FA_LFQ DMLFQ	Student's T-test q-value LFQ FA_LFQ DMLFQ	Student's T-test Difference LFQ FA_LFQ DMLFQ	Student's T-test Test statistic LFQ FA_LFQ DMLFQ	Fasta headers	Number of proteins	Protein IDs	Majority protein IDs
[truncated: 524 more rows]

[truncated: 4 more sheets: Full CoIP SGEF proteomic data, CoIP SGEF Differential proteins, Alternaria homologs, Yeast homologs]
